# Supplementary material for: 2-Hy­droxy-4-meth­oxy­benzaldehyde thio­semicarbazone
Source: Acta Crystallogr Sect E Struct Rep Online. 2010 Aug 4;66(Pt 9):o2211. doi: 10.1107/S1600536810029594 (PMC3008052; doi:10.1107/S1600536810029594)
Supplement: Supplementary file 2 [file e-66-o2211-Isup2.hkl]

# 
# h,k,l, Fc-squared, Fo-squared, sigma(Fo-squared) and status flag 
# 
data_I
_shelx_title ' 20100409b_0m in P2(1)/n' 
_shelx_refln_list_code          4 
_shelx_F_calc_maximum      142.08 
_exptl_crystal_F_000       472.00 
_reflns_d_resolution_high  0.7865 
 
loop_ 
 _symmetry_equiv_pos_as_xyz 
 'x, y, z' 
 '-x+1/2, y+1/2, -z+1/2' 
 '-x, -y, -z' 
 'x-1/2, -y-1/2, z-1/2' 
 
_cell_length_a     4.9285 
_cell_length_b    10.5187 
_cell_length_c    20.3570 
_cell_angle_alpha  90.000 
_cell_angle_beta   92.838 
_cell_angle_gamma  90.000 
 
_shelx_F_squared_multiplier     1.000 
 
loop_ 
 _refln_index_h 
 _refln_index_k 
 _refln_index_l 
 _refln_F_squared_calc 
 _refln_F_squared_meas 
 _refln_F_squared_sigma 
 _refln_observed_status 
   2   0   0       94.51       92.35      8.51 o 
   4   0   0      215.13      247.89      9.76 o 
   1   1   0        6.35        4.20      1.23 o 
   2   1   0     1132.04     1136.46     15.34 o 
   3   1   0      140.75      151.50      3.73 o 
   4   1   0        0.45        1.04      1.33 o 
   5   1   0       43.84       36.58      3.63 o 
   6   1   0        0.39       -1.77      4.50 o 
   0   2   0      331.89      334.60     10.20 o 
   1   2   0     6127.25     6314.21     86.77 o 
   2   2   0       25.53       20.26      1.99 o 
   3   2   0        0.73       -1.20      0.80 o 
   4   2   0        1.01        0.55      1.39 o 
   5   2   0       18.31       20.01      3.11 o 
   6   2   0        2.97       -4.94      5.19 o 
   1   3   0      324.90      336.30      9.84 o 
   2   3   0      277.84      291.45     14.81 o 
   3   3   0       69.55       65.51      3.78 o 
   4   3   0       95.07       99.28      5.35 o 
   5   3   0       16.07        8.66      2.90 o 
   6   3   0        0.09       -4.16      4.85 o 
   0   4   0      808.66      797.72     23.40 o 
   1   4   0      377.82      399.27      8.23 o 
   2   4   0      924.88      926.14     16.45 o 
   3   4   0      593.82      591.52     12.93 o 
   4   4   0      490.11      490.50     12.51 o 
   5   4   0        4.37       -3.06      2.04 o 
   1   5   0      103.72      109.70      6.07 o 
   2   5   0        1.75        1.62      1.31 o 
   3   5   0       26.51       30.13      3.60 o 
   4   5   0        0.32       -1.09      1.77 o 
   5   5   0        0.01       -0.10      3.22 o 
   0   6   0       33.67       29.49      4.41 o 
   1   6   0      163.33      149.73      5.10 o 
   2   6   0       20.30       21.15      2.63 o 
   3   6   0     2978.84     2899.51     45.45 o 
   4   6   0       12.91        8.53      2.71 o 
   5   6   0       16.42       11.88      4.05 o 
   1   7   0      122.55      130.51      6.55 o 
   2   7   0      205.25      208.77      7.89 o 
   3   7   0       63.70       68.38      4.73 o 
   4   7   0        1.44        1.89      2.30 o 
   5   7   0       10.64       12.35      4.39 o 
   0   8   0        9.26       17.51      4.73 o 
   1   8   0      224.28      202.64      8.80 o 
   2   8   0       14.37       12.01      2.76 o 
   3   8   0       40.77       37.14      5.42 o 
   4   8   0       37.52       35.37      4.30 o 
   5   8   0       22.87       13.26      6.21 o 
   1   9   0       99.95       97.07      6.74 o 
   2   9   0       64.58       65.62      4.91 o 
   3   9   0       11.55       12.54      3.15 o 
   4   9   0       30.53       30.09      4.79 o 
   0  10   0      412.90      393.28     19.41 o 
   1  10   0      307.21      285.02     13.56 o 
   2  10   0        4.94        7.41      3.48 o 
   3  10   0        0.86        0.59      2.42 o 
   4  10   0       49.38       62.24      5.88 o 
   1  11   0        0.76        4.82      3.89 o 
   2  11   0       19.64       18.24      5.10 o 
   3  11   0       13.15        9.49      6.66 o 
   0  12   0      270.55      242.09     16.80 o 
   1  12   0        4.10        4.05      6.00 o 
   2  12   0       20.13       25.36      5.80 o 
   1  13   0       23.97       22.13      6.34 o 
  -5   0   1      122.73      107.48     31.86 o 
  -3   0   1      436.86      460.78     12.55 o 
  -1   0   1     1887.18     1988.75     36.09 o 
   1   0   1     4272.36     4182.65     95.88 o 
   3   0   1      396.40      375.18      8.34 o 
   5   0   1       41.80       45.27      8.14 o 
  -5   1   1       75.36       71.43      4.55 o 
  -4   1   1       92.47       90.57      4.89 o 
  -3   1   1      309.04      332.46      8.86 o 
  -2   1   1      244.92      242.70      9.71 o 
  -1   1   1     1038.33     1033.72     19.27 o 
   0   1   1      923.69      945.83     13.37 o 
   1   1   1      436.77      412.92      7.15 o 
   2   1   1       35.29       36.76      2.99 o 
   3   1   1        0.84        0.53      0.85 o 
   4   1   1        4.57        2.32      1.44 o 
   5   1   1      139.86      182.78     15.35 o 
   6   1   1       56.67       57.89     10.35 o 
  -6   2   1        1.30        4.12      5.27 o 
  -5   2   1       68.71       70.97      5.31 o 
  -4   2   1        0.16        0.20      1.40 o 
  -3   2   1       41.44       42.47      4.38 o 
  -2   2   1       41.28       37.01      4.11 o 
  -1   2   1     3635.75     3553.67     49.92 o 
   0   2   1     1336.62     1343.76     16.55 o 
   1   2   1    16803.36    16123.23    185.97 o 
   2   2   1      750.29      750.90     10.79 o 
   3   2   1       97.06       84.41      3.96 o 
   4   2   1      131.06      142.49      8.22 o 
   5   2   1      125.96      134.78      8.62 o 
   6   2   1       22.33       17.35      7.56 o 
  -6   3   1        2.09        5.66      5.81 o 
  -5   3   1        9.69       11.20      2.97 o 
  -4   3   1      463.61      506.75     19.22 o 
  -3   3   1        0.95        0.84      1.18 o 
  -2   3   1      136.56      147.21      4.79 o 
  -1   3   1     3800.02     4027.30     56.80 o 
   0   3   1      650.91      660.12     13.50 o 
   1   3   1      103.01       96.73      2.56 o 
   2   3   1      183.46      189.98      4.00 o 
   3   3   1       23.34       24.48      2.63 o 
   4   3   1        2.22        3.34      2.13 o 
   5   3   1        0.36       -3.97      2.69 o 
   6   3   1        3.78        3.00      5.60 o 
  -5   4   1        2.06        2.41      2.36 o 
  -4   4   1       27.29       28.07      3.41 o 
  -3   4   1      145.47      156.06      5.85 o 
  -2   4   1     5827.14     5504.82     78.21 o 
  -1   4   1      319.91      306.38      6.92 o 
   0   4   1       98.04      100.85      4.09 o 
   1   4   1       35.20       38.02      1.88 o 
   2   4   1        4.92        7.90      1.18 o 
   3   4   1       68.59       57.27      4.18 o 
   4   4   1      741.03      766.33     16.67 o 
   5   4   1        0.08        3.66      4.83 o 
  -5   5   1       18.76       24.07      3.93 o 
  -4   5   1       27.64       30.75      3.22 o 
  -3   5   1      140.98      141.52      5.78 o 
  -2   5   1      165.22      167.74      5.66 o 
  -1   5   1      340.99      348.00      7.95 o 
   0   5   1        9.42       13.17      2.41 o 
   1   5   1       41.80       28.01      2.32 o 
   2   5   1      580.82      601.98     12.27 o 
   3   5   1       34.21       36.86      3.41 o 
   4   5   1       20.39       19.70      3.17 o 
   5   5   1        6.54        1.00      3.98 o 
  -5   6   1       14.77       19.32      3.84 o 
  -4   6   1        1.81        0.61      2.01 o 
  -3   6   1        9.54       10.31      2.68 o 
  -2   6   1      391.20      393.82      9.80 o 
  -1   6   1      155.09      140.81      6.41 o 
   0   6   1       12.28        6.70      2.09 o 
   1   6   1        2.74        5.22      1.49 o 
   2   6   1       53.46       55.82      5.43 o 
   3   6   1      496.69      463.85     12.40 o 
   4   6   1        5.23        6.27      2.36 o 
   5   6   1        5.30       -0.27      4.43 o 
  -5   7   1        2.95        3.22      3.00 o 
  -4   7   1       12.18       18.50      3.88 o 
  -3   7   1       45.45       47.23      4.23 o 
  -2   7   1        0.01       -2.14      1.67 o 
  -1   7   1        1.56        1.56      2.06 o 
   0   7   1      223.52      200.13      8.00 o 
   1   7   1       32.88       36.10      3.21 o 
   2   7   1      341.56      341.48      9.30 o 
   3   7   1       88.84       81.91      5.03 o 
   4   7   1       12.58       13.94      2.96 o 
   5   7   1        0.00        6.14      5.69 o 
  -5   8   1       25.93       28.14      4.64 o 
  -4   8   1      106.84       96.71      8.09 o 
  -3   8   1       39.61       36.98      4.37 o 
  -2   8   1        3.65        1.58      2.63 o 
  -1   8   1        0.27        1.48      2.35 o 
   0   8   1       19.35       21.87      3.71 o 
   1   8   1      166.09      171.12      8.11 o 
   2   8   1     1013.09     1026.63     20.05 o 
   3   8   1       56.49       50.92      4.48 o 
   4   8   1      200.10      184.81      9.40 o 
  -4   9   1       54.16       47.03      5.16 o 
  -3   9   1        7.52       12.14      3.14 o 
  -2   9   1       23.70       22.46      4.42 o 
  -1   9   1      189.91      195.35      9.20 o 
   0   9   1      112.04      106.02      6.68 o 
   1   9   1       46.23       46.87      5.36 o 
   2   9   1       51.43       56.97      4.67 o 
   3   9   1        0.01        2.97      3.07 o 
   4   9   1        4.58        8.25      3.02 o 
  -4  10   1       24.76       38.11      5.12 o 
  -3  10   1        8.41       13.35      3.31 o 
  -2  10   1        0.92        2.37      3.25 o 
  -1  10   1      189.74      179.74      9.40 o 
   0  10   1       43.64       49.61      5.76 o 
   1  10   1      619.41      621.59     18.54 o 
   2  10   1        6.41       13.31      4.13 o 
   3  10   1       53.23       71.88      5.78 o 
   4  10   1        3.18        2.11      2.60 o 
  -3  11   1        2.82        3.64      7.78 o 
  -2  11   1        4.20        1.78      3.54 o 
  -1  11   1        0.12        1.72      3.45 o 
   0  11   1        0.51        2.93      3.64 o 
   1  11   1       62.38       67.79     11.64 o 
   2  11   1       10.62       10.80      4.92 o 
   3  11   1       11.32       16.68      4.82 o 
  -2  12   1       13.60       16.47     13.93 o 
  -1  12   1        7.67       13.67      5.00 o 
   0  12   1      132.32      142.08     11.78 o 
   1  12   1        0.29       -4.84      3.99 o 
   2  12   1       20.80       28.67      6.06 o 
  -1  13   1        0.64       -2.19      4.60 o 
   0  13   1        0.11       -2.65      4.31 o 
   1  13   1        0.05       -4.12      4.43 o 
  -4   0   2      242.40      236.80     17.17 o 
  -2   0   2       21.43       24.95      2.35 o 
   0   0   2      667.86      597.17     14.91 o 
   2   0   2       69.66       64.84      3.05 o 
   4   0   2        4.27        3.25      2.35 o 
   6   0   2      138.22      166.81     16.01 o 
  -5   1   2        5.26        6.69      2.31 o 
  -4   1   2       77.25       76.66      6.33 o 
  -3   1   2       22.13       23.59      2.10 o 
  -2   1   2        9.20       12.84      1.64 o 
  -1   1   2        2.72        5.87      0.98 o 
   0   1   2     2376.31     2335.11     27.39 o 
   1   1   2       33.70       32.98      2.55 o 
   2   1   2      237.54      254.42      6.05 o 
   3   1   2       76.79       80.23      2.73 o 
   4   1   2       98.27      111.46      4.52 o 
   5   1   2        0.01        2.88      3.27 o 
   6   1   2       21.09       24.71      5.79 o 
  -6   2   2        3.22        2.00      5.46 o 
  -5   2   2       29.51       36.73      4.24 o 
  -4   2   2       58.81       52.32      4.35 o 
  -3   2   2      510.88      489.04     12.65 o 
  -2   2   2      863.26      862.94     19.99 o 
  -1   2   2     9728.69     9482.47    110.10 o 
   0   2   2       34.53       36.52      1.38 o 
   1   2   2    20186.26    18780.95    215.49 o 
   2   2   2      674.66      695.77     10.30 o 
   3   2   2        6.77        4.01      1.42 o 
   4   2   2       52.12       53.36      3.31 o 
   5   2   2      504.87      584.73     18.60 o 
   6   2   2        2.33        9.54      6.14 o 
  -6   3   2        0.55       -1.29      4.25 o 
  -5   3   2       35.35       40.02      7.03 o 
  -4   3   2       45.53       45.83      3.45 o 
  -3   3   2       12.25       12.35      2.07 o 
  -2   3   2      847.93      831.64     44.01 o 
  -1   3   2      203.63      204.54      6.45 o 
   0   3   2     1200.72     1256.31     16.09 o 
   1   3   2      266.66      290.84      6.29 o 
   2   3   2      263.65      258.46      7.98 o 
   3   3   2      540.91      526.78     30.81 o 
   4   3   2      121.48      123.45      5.59 o 
   5   3   2        1.62        6.18      3.52 o 
   6   3   2        2.61       -7.54      5.44 o 
  -5   4   2       42.16       45.07      5.33 o 
  -4   4   2        6.25       11.73      2.71 o 
  -3   4   2      157.99      152.34      5.80 o 
  -2   4   2     1708.53     1688.93     23.49 o 
  -1   4   2      437.19      462.87     17.68 o 
   0   4   2     1104.06     1093.26     17.29 o 
   1   4   2        0.05        1.14      0.77 o 
   2   4   2     3422.94     3292.70     40.54 o 
   3   4   2        2.62        0.96      1.39 o 
   4   4   2      156.17      167.32      6.71 o 
   5   4   2        3.20       -0.50      3.77 o 
  -5   5   2       34.45       36.72      5.12 o 
  -4   5   2       82.26       81.40      8.57 o 
  -3   5   2      184.59      183.76      7.79 o 
  -2   5   2      640.89      653.78     13.27 o 
  -1   5   2        1.52        0.25      0.92 o 
   0   5   2      511.61      506.01     12.31 o 
   1   5   2       19.76       16.08      1.56 o 
   2   5   2       11.19       12.62      1.49 o 
   3   5   2      317.56      302.25      8.41 o 
   4   5   2        6.41        5.12      2.63 o 
   5   5   2        0.73        0.31      4.44 o 
  -5   6   2        7.31        6.09      3.15 o 
  -4   6   2       25.24       29.18      3.83 o 
  -3   6   2       38.74       48.20      4.14 o 
  -2   6   2      968.45      955.50     22.22 o 
  -1   6   2       25.83       33.61      7.31 o 
   0   6   2      709.32      723.46     16.85 o 
   1   6   2       82.16       84.81      3.80 o 
   2   6   2      181.90      189.86      6.29 o 
   3   6   2      524.10      487.41     11.72 o 
   4   6   2       86.54       97.62      6.15 o 
   5   6   2        1.46       -3.35      4.16 o 
  -5   7   2        1.10        0.95      2.83 o 
  -4   7   2       29.07       30.69      4.04 o 
  -3   7   2       38.01       37.66      3.92 o 
  -2   7   2       31.65       38.41      4.81 o 
  -1   7   2      489.77      443.99     13.13 o 
   0   7   2        6.79        4.10      3.37 o 
   1   7   2      146.49      149.97      5.44 o 
   2   7   2        1.80        2.94      1.90 o 
   3   7   2       37.30       28.87      3.52 o 
   4   7   2        0.07        1.85      2.20 o 
   5   7   2        0.78        3.10      5.41 o 
  -5   8   2        3.30        6.45      4.25 o 
  -4   8   2       29.73       21.37      3.71 o 
  -3   8   2       95.49       96.41      5.83 o 
  -2   8   2      338.04      313.99     11.80 o 
  -1   8   2       27.78       25.39      5.45 o 
   0   8   2        0.68        4.37      2.55 o 
   1   8   2      248.15      260.05      9.91 o 
   2   8   2     1220.40     1208.47     22.53 o 
   3   8   2        0.02       -1.22      1.73 o 
   4   8   2       92.06       74.91      9.85 o 
  -4   9   2       10.31        7.79      3.14 o 
  -3   9   2        1.03        0.69      2.39 o 
  -2   9   2       24.62       20.16      4.50 o 
  -1   9   2       60.87       66.52      6.11 o 
   0   9   2       80.58       85.56     13.84 o 
   1   9   2      140.47      148.95     11.70 o 
   2   9   2        0.54        0.73      2.07 o 
   3   9   2        6.02        7.74      4.92 o 
   4   9   2        6.68       12.35      7.38 o 
  -4  10   2       49.87       60.88     15.97 o 
  -3  10   2       14.85       12.02      4.27 o 
  -2  10   2        9.19        9.00      3.90 o 
  -1  10   2        2.92        3.69      3.27 o 
   0  10   2       92.60       97.22      7.36 o 
   1  10   2        2.76        1.09      3.20 o 
   2  10   2        2.33       -0.53      2.98 o 
   3  10   2        7.16        9.32      5.28 o 
   4  10   2        0.36        3.26      3.57 o 
  -3  11   2        0.25        4.90      4.21 o 
  -2  11   2       27.71       26.20      5.56 o 
  -1  11   2       31.71       45.94      6.39 o 
   0  11   2      102.99      109.98      8.32 o 
   1  11   2       43.15       45.34      7.61 o 
   2  11   2        9.42       15.44      5.71 o 
   3  11   2       27.17       37.28      9.08 o 
  -2  12   2        2.53        9.22      6.67 o 
  -1  12   2        1.80       -2.20      4.78 o 
   0  12   2       27.94       19.34     10.58 o 
   1  12   2      123.24      137.26     10.02 o 
   2  12   2        0.11       -1.34      3.86 o 
  -1  13   2       10.67       10.17      6.92 o 
   0  13   2        7.70       -0.24      5.02 o 
   1  13   2        0.06        1.76      5.06 o 
  -5   0   3       13.32       11.50      3.74 o 
  -3   0   3      495.27      571.66     17.56 o 
  -1   0   3        0.16        1.03      0.63 o 
   1   0   3       24.29       24.13      2.46 o 
   3   0   3       14.34       17.77      2.08 o 
   5   0   3       71.36      102.34     11.66 o 
  -6   1   3       64.66       67.72     10.74 o 
  -5   1   3       39.25       37.09      4.29 o 
  -4   1   3       65.70       50.59      3.31 o 
  -3   1   3       21.24       14.34      1.75 o 
  -2   1   3      120.24      125.08      3.42 o 
  -1   1   3      567.14      540.32      7.11 o 
   0   1   3     1613.90     1673.59     17.91 o 
   1   1   3     4531.36     4552.43     47.40 o 
   2   1   3     1556.52     1572.27     18.20 o 
   3   1   3       31.47       34.84      1.95 o 
   4   1   3       13.00        9.71      2.31 o 
   5   1   3       58.02       56.01      6.85 o 
   6   1   3        0.12        0.86      4.19 o 
  -6   2   3        1.25       -1.60      5.75 o 
  -5   2   3        7.86       14.56      3.36 o 
  -4   2   3      410.77      421.28     10.72 o 
  -3   2   3       21.14       25.61      2.24 o 
  -2   2   3     1959.92     2091.14     32.01 o 
  -1   2   3     4976.93     4807.01     64.06 o 
   0   2   3     1194.77     1243.40     13.84 o 
   1   2   3       91.97       82.68      2.30 o 
   2   2   3      901.26      900.22     13.27 o 
   3   2   3       55.27       54.20      2.80 o 
   4   2   3       51.97       56.95      3.42 o 
   5   2   3       96.11      123.19     12.41 o 
   6   2   3        8.84        2.38      8.98 o 
  -6   3   3       15.76       19.89      7.04 o 
  -5   3   3       65.04       71.27      7.00 o 
  -4   3   3       11.14       16.23      2.79 o 
  -3   3   3      103.46       96.82      4.50 o 
  -2   3   3     1292.15     1181.05     67.12 o 
  -1   3   3      162.15      181.64      3.16 o 
   0   3   3      130.98      131.27      3.21 o 
   1   3   3      100.24       96.44      2.66 o 
   2   3   3      440.88      403.96     10.86 o 
   3   3   3        0.28       -0.31      1.06 o 
   4   3   3       34.50       40.94      3.63 o 
   5   3   3        7.65        5.35      5.04 o 
   6   3   3        2.96       -1.96      6.20 o 
  -5   4   3      107.94      105.19      6.43 o 
  -4   4   3        5.54        4.07      2.05 o 
  -3   4   3       62.89       67.05      6.68 o 
  -2   4   3        9.47       10.36      2.92 o 
  -1   4   3     1006.45     1010.99     14.57 o 
   0   4   3      447.42      434.61      7.09 o 
   1   4   3       37.73       27.68      1.70 o 
   2   4   3     1107.72     1124.52     15.74 o 
   3   4   3      195.34      189.03      7.47 o 
   4   4   3      261.32      257.81     10.12 o 
   5   4   3        0.71       -3.10      3.87 o 
  -5   5   3        0.13       -0.40      2.35 o 
  -4   5   3        4.86        4.77      2.31 o 
  -3   5   3      530.91      531.45     17.21 o 
  -2   5   3      464.10      499.95     11.09 o 
  -1   5   3     2297.67     2348.29     44.54 o 
   0   5   3      208.98      224.93      5.85 o 
   1   5   3      338.85      308.77      6.06 o 
   2   5   3      115.90      124.42      3.72 o 
   3   5   3        2.98        4.16      1.72 o 
   4   5   3       44.56       47.25      4.95 o 
   5   5   3       46.47       46.64      5.92 o 
  -5   6   3        7.07       15.85      3.65 o 
  -4   6   3       10.12        5.20      2.53 o 
  -3   6   3      367.39      378.66     12.58 o 
  -2   6   3       80.11       75.66      4.27 o 
  -1   6   3      926.55      903.13     20.81 o 
   0   6   3       50.56       53.88      3.31 o 
   1   6   3       99.81       89.21      3.33 o 
   2   6   3       72.69       72.64      7.16 o 
   3   6   3      571.05      564.28     12.84 o 
   4   6   3       15.72       14.60      3.54 o 
   5   6   3        3.62        4.66      5.68 o 
  -5   7   3        5.08        5.32      3.29 o 
  -4   7   3       73.99       76.33     10.32 o 
  -3   7   3      288.59      294.98      9.31 o 
  -2   7   3      384.11      387.32     10.29 o 
  -1   7   3        2.78        1.87      2.31 o 
   0   7   3       24.77       24.51      3.44 o 
   1   7   3       97.88      101.86      4.59 o 
   2   7   3        4.40        5.10      2.06 o 
   3   7   3        1.12        0.20      1.96 o 
   4   7   3       13.80       11.90      3.27 o 
   5   7   3        6.11        2.60      5.06 o 
  -4   8   3      110.91      101.64     11.16 o 
  -3   8   3       46.53       49.13      4.70 o 
  -2   8   3        0.80        0.51      2.40 o 
  -1   8   3      470.47      479.76     14.67 o 
   0   8   3      230.28      232.51      9.26 o 
   1   8   3       52.93       46.90      3.73 o 
   2   8   3      201.63      210.83      8.41 o 
   3   8   3        0.25        1.55      2.18 o 
   4   8   3       37.35       37.21      5.13 o 
  -4   9   3        5.51        7.27      3.11 o 
  -3   9   3       57.80       57.09      5.16 o 
  -2   9   3       21.99       16.70      4.14 o 
  -1   9   3        2.64        6.64      3.29 o 
   0   9   3        3.57        5.63      3.15 o 
   1   9   3       29.02       26.65      7.79 o 
   2   9   3       18.11       17.90      3.19 o 
   3   9   3       57.73       59.59      4.99 o 
   4   9   3       49.84       37.17      5.36 o 
  -4  10   3       19.40       28.70      5.53 o 
  -3  10   3        4.29        5.03      3.85 o 
  -2  10   3       28.17       27.07      6.61 o 
  -1  10   3        2.12        3.83      3.01 o 
   0  10   3        1.48        0.24      3.03 o 
   1  10   3      119.67      119.96      7.96 o 
   2  10   3       14.19       21.53      3.62 o 
   3  10   3       16.44       20.18      3.85 o 
   4  10   3        1.20        1.36      3.46 o 
  -3  11   3       25.20       23.21      5.54 o 
  -2  11   3        4.91        4.10      4.71 o 
  -1  11   3        5.81        5.70      4.29 o 
   0  11   3       45.87       30.26      5.39 o 
   1  11   3       20.88       25.56      7.91 o 
   2  11   3       81.99       65.13      9.58 o 
   3  11   3        4.89        3.88      3.92 o 
  -2  12   3        0.01        1.65      5.50 o 
  -1  12   3       33.72       28.45      6.07 o 
   0  12   3      321.74      319.94     15.34 o 
   1  12   3        6.59        6.97      4.62 o 
   2  12   3       24.40       26.30      8.62 o 
  -1  13   3        7.91       -0.25      5.84 o 
   0  13   3       11.18       12.88      5.87 o 
   1  13   3        4.31        1.84      6.52 o 
  -6   0   4       47.97       46.16     10.37 o 
  -4   0   4       30.79       26.99      4.02 o 
  -2   0   4     1627.85     1517.12     22.53 o 
   0   0   4    12209.78    12342.06    200.15 o 
   2   0   4     1453.08     1461.01     26.55 o 
   4   0   4        0.13       -0.13      2.69 o 
   6   0   4      217.68      231.65     18.78 o 
  -6   1   4        7.61       17.57      5.33 o 
  -5   1   4       52.12       56.79      5.01 o 
  -4   1   4      140.00      137.86      5.04 o 
  -3   1   4      468.03      496.47      9.28 o 
  -2   1   4      192.21      183.89      3.37 o 
  -1   1   4      692.44      650.84      8.09 o 
   0   1   4      257.64      300.18      4.67 o 
   1   1   4       20.25       21.93      1.14 o 
   2   1   4       25.76       25.99      1.43 o 
   3   1   4      521.32      552.86      8.49 o 
   4   1   4       38.16       34.84      4.21 o 
   5   1   4        0.37        2.45      3.67 o 
   6   1   4       17.69       13.63      5.57 o 
  -6   2   4        6.50        9.64      7.63 o 
  -5   2   4       83.82       78.40      5.59 o 
  -4   2   4      169.71      183.94     10.03 o 
  -3   2   4      252.09      251.17      6.50 o 
  -2   2   4     1457.52     1546.45     19.73 o 
  -1   2   4     1159.78     1201.36     13.93 o 
   0   2   4     1301.39     1318.91     16.22 o 
   1   2   4       89.39       96.30      3.41 o 
   2   2   4       21.94       37.47      2.19 o 
   3   2   4       72.99       71.82      2.71 o 
   4   2   4       33.71       33.36      4.28 o 
   5   2   4        1.45        0.52      3.35 o 
   6   2   4        3.87        2.68      4.75 o 
  -6   3   4       13.01        9.54      4.34 o 
  -5   3   4       21.62       16.79      3.27 o 
  -4   3   4        3.16        1.88      1.99 o 
  -3   3   4        0.04        0.29      1.32 o 
  -2   3   4      405.92      420.84     11.03 o 
  -1   3   4     1583.13     1498.84     34.08 o 
   0   3   4     1803.42     1734.07     19.32 o 
   1   3   4     2808.48     2924.26     35.49 o 
   2   3   4       24.02       31.24      1.86 o 
   3   3   4       37.90       33.23      3.85 o 
   4   3   4       77.00       89.30      6.38 o 
   5   3   4        1.55       -3.89      4.14 o 
  -5   4   4        0.06        3.42      2.50 o 
  -4   4   4        0.00       -1.34      1.56 o 
  -3   4   4       20.34       25.29      3.09 o 
  -2   4   4      114.90      116.83      4.57 o 
  -1   4   4     3140.32     3381.59     41.24 o 
   0   4   4      297.07      282.11      5.27 o 
   1   4   4      115.02      101.38      3.01 o 
   2   4   4      732.94      732.76     11.21 o 
   3   4   4      311.53      308.70      9.95 o 
   4   4   4      375.38      389.51     13.20 o 
   5   4   4       38.56       45.83      9.29 o 
  -5   5   4       20.46       13.84      3.70 o 
  -4   5   4       25.09       19.71      3.25 o 
  -3   5   4       79.15       78.06      4.85 o 
  -2   5   4      208.59      227.43      7.03 o 
  -1   5   4      114.99      140.85      5.00 o 
   0   5   4     1669.07     1644.61     21.73 o 
   1   5   4       42.85       46.88      2.37 o 
   2   5   4      390.77      422.30      7.82 o 
   3   5   4       83.48       74.95      4.24 o 
   4   5   4       35.43       44.31      8.22 o 
   5   5   4        1.85        5.22      3.26 o 
  -5   6   4        0.21        0.93      2.79 o 
  -4   6   4        3.86        6.06      4.14 o 
  -3   6   4        6.60        8.56      2.43 o 
  -2   6   4      141.07      140.40      5.67 o 
  -1   6   4      147.48      150.49      6.78 o 
   0   6   4       39.57       43.13      3.04 o 
   1   6   4       51.96       54.14      5.22 o 
   2   6   4      157.44      151.24      4.50 o 
   3   6   4     1240.81     1195.78     21.84 o 
   4   6   4        0.04       -0.92      3.75 o 
   5   6   4        0.50        2.91      3.41 o 
  -5   7   4       23.73       29.85      6.12 o 
  -4   7   4       70.02       72.27      8.20 o 
  -3   7   4        6.29       10.04      4.09 o 
  -2   7   4      202.69      224.85     22.15 o 
  -1   7   4      114.01      102.95      6.21 o 
   0   7   4      199.90      210.89      6.58 o 
   1   7   4       25.58       24.02      2.30 o 
   2   7   4        0.76       -0.95      1.70 o 
   3   7   4       49.65       50.74      4.12 o 
   4   7   4       48.76       42.64      7.87 o 
   5   7   4       32.27       25.98      5.35 o 
  -4   8   4        2.30        4.11      2.72 o 
  -3   8   4       76.30       75.13      5.42 o 
  -2   8   4      112.14      122.27      7.76 o 
  -1   8   4       59.52       61.52      5.68 o 
   0   8   4       46.54       52.46      6.48 o 
   1   8   4      491.37      487.17     21.79 o 
   2   8   4       13.41       10.29      2.67 o 
   3   8   4        6.20        9.58      2.73 o 
   4   8   4       29.61       34.67      7.97 o 
  -4   9   4       96.61       94.97      7.89 o 
  -3   9   4      120.41      109.38      8.30 o 
  -2   9   4      159.33      151.74     13.81 o 
  -1   9   4        3.84        4.83      3.22 o 
   0   9   4       40.02       43.48      5.17 o 
   1   9   4       13.14       14.36      3.86 o 
   2   9   4       76.21       81.02      5.29 o 
   3   9   4       61.99       62.39      5.06 o 
   4   9   4       26.56       26.01      7.50 o 
  -4  10   4       36.59       35.21      6.72 o 
  -3  10   4        0.17        0.69      3.47 o 
  -2  10   4      134.11      132.00      8.74 o 
  -1  10   4        8.32       12.37      3.90 o 
   0  10   4       37.01       30.50      6.96 o 
   1  10   4      274.99      250.59     20.79 o 
   2  10   4      177.54      177.58      9.72 o 
   3  10   4       24.61       27.73      7.03 o 
  -3  11   4        0.99        5.17      4.22 o 
  -2  11   4        6.04        8.05      4.07 o 
  -1  11   4       50.24       56.30      6.96 o 
   0  11   4       15.24       11.27      4.47 o 
   1  11   4        0.14        0.17      3.90 o 
   2  11   4        2.05        0.25      4.05 o 
   3  11   4        1.65        3.39      3.09 o 
  -2  12   4        6.33        6.89      4.23 o 
  -1  12   4       20.62       19.80      5.51 o 
   0  12   4       54.47       61.09      7.36 o 
   1  12   4        6.95       -1.30      4.35 o 
   2  12   4        8.72       14.54      5.20 o 
  -1  13   4        9.36       12.16     11.93 o 
   0  13   4       13.14       18.60      6.10 o 
  -5   0   5        1.87        3.77      4.93 o 
  -3   0   5     5110.72     5244.11    187.01 o 
  -1   0   5     2331.49     2410.59     41.38 o 
   1   0   5     4268.48     4395.60     99.78 o 
   3   0   5     1422.19     1551.47     29.43 o 
   5   0   5       22.33       12.54      5.87 o 
  -6   1   5        7.70       10.69      4.62 o 
  -5   1   5       42.41       36.68      5.79 o 
  -4   1   5        3.19        1.99      1.83 o 
  -3   1   5      105.71      103.37      4.36 o 
  -2   1   5      813.73      736.78      9.55 o 
  -1   1   5     4974.02     4917.58     57.67 o 
   0   1   5     4100.98     4120.35     48.14 o 
   1   1   5       28.15       35.80      1.42 o 
   2   1   5      199.13      228.00      4.42 o 
   3   1   5      260.82      259.52      5.19 o 
   4   1   5       18.88       17.93      3.54 o 
   5   1   5        2.44       -0.58      3.14 o 
   6   1   5        1.56       -2.91      3.97 o 
  -6   2   5        0.94       -0.98      4.72 o 
  -5   2   5       20.44       29.53      3.98 o 
  -4   2   5      472.98      474.27     14.15 o 
  -3   2   5       60.05       54.27      4.82 o 
  -2   2   5       60.92       49.69      2.17 o 
  -1   2   5        0.09        0.20      0.88 o 
   0   2   5     1772.61     1832.33     20.13 o 
   1   2   5        3.25        0.79      1.12 o 
   2   2   5        5.31        9.90      1.09 o 
   3   2   5       45.77       45.72      2.60 o 
   4   2   5       41.44       46.72      5.11 o 
   5   2   5      102.90      104.21      8.81 o 
   6   2   5        3.24        1.82      4.55 o 
  -5   3   5        8.72       16.86      4.25 o 
  -4   3   5       43.64       38.57      5.71 o 
  -3   3   5        4.44        2.37      1.18 o 
  -2   3   5      167.59      206.48      4.18 o 
  -1   3   5      542.61      543.15      8.57 o 
   0   3   5      127.26      140.61      3.63 o 
   1   3   5     2453.33     2587.10     28.39 o 
   2   3   5      837.97      847.38     11.19 o 
   3   3   5        0.86        1.48      1.11 o 
   4   3   5       85.12       79.92      9.03 o 
   5   3   5        0.17        0.42      4.56 o 
  -5   4   5       19.09       18.24      3.45 o 
  -4   4   5        0.43       -0.55      1.86 o 
  -3   4   5      180.23      174.70     11.20 o 
  -2   4   5      150.70      167.11      4.79 o 
  -1   4   5     2142.36     2304.71     29.18 o 
   0   4   5      388.32      349.56      6.20 o 
   1   4   5      309.94      317.95      5.97 o 
   2   4   5        0.54        0.83      1.00 o 
   3   4   5       17.73       15.04      2.23 o 
   4   4   5      396.23      373.77     13.01 o 
   5   4   5        0.39       -0.13      4.83 o 
  -5   5   5       13.76       15.39      3.46 o 
  -4   5   5      103.25       91.53      5.67 o 
  -3   5   5       15.29       13.88      2.62 o 
  -2   5   5       30.21       32.07      4.63 o 
  -1   5   5       12.21        7.18      2.21 o 
   0   5   5        0.59        1.86      0.92 o 
   1   5   5      360.31      334.94      6.51 o 
   2   5   5      110.08      106.97      3.61 o 
   3   5   5      220.86      226.35     10.13 o 
   4   5   5       20.77       15.08      4.77 o 
   5   5   5       26.37       20.71      4.78 o 
  -5   6   5        1.76        1.65      2.37 o 
  -4   6   5      105.70       87.39      7.61 o 
  -3   6   5      167.00      151.12      6.47 o 
  -2   6   5       35.91       36.26      4.42 o 
  -1   6   5       13.51       15.98      2.38 o 
   0   6   5     3379.23     3412.43     49.71 o 
   1   6   5      168.94      155.46      5.27 o 
   2   6   5        0.02        1.85      1.35 o 
   3   6   5       40.17       37.70      3.45 o 
   4   6   5       50.29       50.68      8.68 o 
   5   6   5        8.64       11.94      4.34 o 
  -5   7   5        2.69        5.10      3.37 o 
  -4   7   5       30.85       30.05      4.20 o 
  -3   7   5      343.01      313.74      9.78 o 
  -2   7   5      145.48      159.86      8.14 o 
  -1   7   5      173.70      184.25     11.38 o 
   0   7   5      484.87      459.88     10.62 o 
   1   7   5       15.45       15.56      1.98 o 
   2   7   5      182.97      178.68      6.46 o 
   3   7   5      166.70      157.26      6.34 o 
   4   7   5       76.30       77.92     10.27 o 
   5   7   5       11.58        9.31      6.01 o 
  -4   8   5       57.93       54.82      7.25 o 
  -3   8   5        0.64       -0.54      2.80 o 
  -2   8   5      152.76      152.75     16.27 o 
  -1   8   5      116.98      122.46      8.51 o 
   0   8   5      318.23      310.46     10.95 o 
   1   8   5       11.81       10.26      2.04 o 
   2   8   5      313.13      299.58      8.98 o 
   3   8   5        0.67       -2.34      2.24 o 
   4   8   5        1.43       -0.54      4.33 o 
  -4   9   5        0.00        1.93      2.67 o 
  -3   9   5       29.46       29.68      5.34 o 
  -2   9   5       96.26      101.97      7.85 o 
  -1   9   5      200.42      204.60      9.64 o 
   0   9   5       29.16       22.79      4.30 o 
   1   9   5       19.19       21.12      4.22 o 
   2   9   5        1.80        3.80      2.44 o 
   3   9   5       17.22       22.03      3.65 o 
   4   9   5        7.64        6.54      5.50 o 
  -4  10   5       37.25       66.99     11.16 o 
  -3  10   5       71.78       66.23      7.29 o 
  -2  10   5        9.19       10.86      4.17 o 
  -1  10   5       10.70       19.50      4.72 o 
   0  10   5       10.47        3.62      5.41 o 
   1  10   5      407.14      396.29     14.05 o 
   2  10   5       40.77       44.10      4.77 o 
   3  10   5        7.89       10.83      3.32 o 
  -3  11   5        1.55       -1.98      3.72 o 
  -2  11   5       13.13        2.86      3.92 o 
  -1  11   5       12.51        9.00      5.32 o 
   0  11   5       25.86       26.83     14.68 o 
   1  11   5       14.83       13.63      5.09 o 
   2  11   5       13.00        9.05      4.64 o 
   3  11   5       26.41       25.53      6.15 o 
  -2  12   5        0.58        4.33      4.21 o 
  -1  12   5        8.96        3.25      5.45 o 
   0  12   5        2.49        3.94      4.62 o 
   1  12   5        1.80       -4.02      3.72 o 
   2  12   5        4.29        5.31      4.54 o 
   0  13   5       97.85       87.22      9.57 o 
  -6   0   6        0.51        1.52      6.04 o 
  -4   0   6      218.75      232.32     18.34 o 
  -2   0   6        8.13        7.86      1.18 o 
   0   0   6     3708.79     3791.26     63.20 o 
   2   0   6      219.33      249.16      6.42 o 
   4   0   6      107.47      129.66     12.22 o 
   6   0   6       28.35       22.24      9.02 o 
  -6   1   6        4.20        2.42      4.04 o 
  -5   1   6       11.88       18.18      4.67 o 
  -4   1   6        7.76        6.65      3.11 o 
  -3   1   6       54.92       55.59      4.65 o 
  -2   1   6      132.90      125.62      3.65 o 
  -1   1   6     1291.28     1323.63     17.30 o 
   0   1   6       22.41       21.98      1.47 o 
   1   1   6       91.20      103.72      6.16 o 
   2   1   6     1701.46     1769.14     22.33 o 
   3   1   6      270.39      290.81      7.73 o 
   4   1   6        1.64       -2.82      2.76 o 
   5   1   6        0.02       -3.97      2.94 o 
  -6   2   6        1.19        4.81      9.67 o 
  -5   2   6      118.08      130.43      9.34 o 
  -4   2   6        5.94        6.07      2.18 o 
  -3   2   6       50.68       54.32      3.02 o 
  -2   2   6      565.19      608.60      8.02 o 
  -1   2   6     1703.07     1615.50     48.89 o 
   0   2   6     1092.28     1098.86     12.88 o 
   1   2   6      145.21      156.03      3.21 o 
   2   2   6       36.50       32.72      1.73 o 
   3   2   6      200.10      194.03      8.31 o 
   4   2   6      154.87      179.47      8.66 o 
   5   2   6       71.43       82.92      8.38 o 
  -5   3   6       52.07       48.98      4.85 o 
  -4   3   6      195.04      189.64      9.00 o 
  -3   3   6      420.43      397.33     14.63 o 
  -2   3   6       46.27       43.82      1.88 o 
  -1   3   6      134.48      120.59      3.37 o 
   0   3   6      455.82      471.91      6.69 o 
   1   3   6       27.49       34.74      1.66 o 
   2   3   6       28.84       25.20      1.73 o 
   3   3   6        0.09        0.06      1.47 o 
   4   3   6        0.04        1.33      2.49 o 
   5   3   6       30.45       43.81      9.70 o 
  -5   4   6       52.30       57.96      5.94 o 
  -4   4   6      178.42      150.71      6.60 o 
  -3   4   6        0.08       -0.91      1.55 o 
  -2   4   6      226.74      202.70      5.40 o 
  -1   4   6      553.91      567.40      9.38 o 
   0   4   6      276.95      263.16      4.68 o 
   1   4   6     1045.85     1189.33     14.71 o 
   2   4   6        1.50        1.72      1.26 o 
   3   4   6       42.96       36.05      3.11 o 
   4   4   6       10.29       14.69      3.68 o 
   5   4   6        3.50        4.51      3.43 o 
  -5   5   6       53.17       51.94      5.50 o 
  -4   5   6      108.29       92.87      7.66 o 
  -3   5   6       15.48       15.14      2.68 o 
  -2   5   6      171.79      170.90      6.10 o 
  -1   5   6       57.76       62.77      2.85 o 
   0   5   6        2.61        1.33      0.76 o 
   1   5   6      100.18       96.00      3.29 o 
   2   5   6       24.34       29.34      2.25 o 
   3   5   6        8.65       14.18      2.46 o 
   4   5   6       45.86       40.56      5.31 o 
   5   5   6        1.02        3.39      3.51 o 
  -5   6   6        9.11        6.07      2.98 o 
  -4   6   6       83.80       88.44      6.33 o 
  -3   6   6       55.02       47.09      4.18 o 
  -2   6   6       50.97       50.43      4.98 o 
  -1   6   6      281.32      288.79      6.61 o 
   0   6   6      438.29      426.65      8.03 o 
   1   6   6       99.90       90.78      3.44 o 
   2   6   6      258.67      252.12      6.09 o 
   3   6   6        0.65        1.75      3.09 o 
   4   6   6       18.89       19.89      4.30 o 
   5   6   6        0.37        2.56      3.72 o 
  -5   7   6        0.84       -1.30      3.01 o 
  -4   7   6       21.41       20.62      3.74 o 
  -3   7   6       14.19       20.93      4.76 o 
  -2   7   6       55.08       57.75      5.65 o 
  -1   7   6      139.26      142.50      6.11 o 
   0   7   6       44.47       44.27      3.60 o 
   1   7   6      178.25      179.71      5.16 o 
   2   7   6        7.34        7.15      2.31 o 
   3   7   6       13.57       16.75      4.41 o 
   4   7   6        0.02        0.99      2.85 o 
   5   7   6       31.33       32.47     15.55 o 
  -4   8   6        0.56       -2.12      2.66 o 
  -3   8   6       52.02       58.55     16.19 o 
  -2   8   6       26.07       31.08      4.80 o 
  -1   8   6      343.49      361.04     12.60 o 
   0   8   6       13.41       11.20      2.56 o 
   1   8   6      137.78      136.63      4.89 o 
   2   8   6       93.22      103.22      9.77 o 
   3   8   6      111.24      115.31      6.98 o 
   4   8   6       48.70       49.30      9.19 o 
  -4   9   6       30.89       40.31      9.64 o 
  -3   9   6       28.33       27.99      5.30 o 
  -2   9   6       50.99       39.36      9.12 o 
  -1   9   6      100.13      109.33      7.75 o 
   0   9   6       49.78       55.24     10.24 o 
   1   9   6       21.00       29.45      4.97 o 
   2   9   6       42.38       51.22      7.96 o 
   3   9   6        3.86        2.98      3.07 o 
   4   9   6       22.34       22.93      7.18 o 
  -3  10   6       12.49       10.01      8.40 o 
  -2  10   6      167.14      143.32     17.01 o 
  -1  10   6        9.14        7.44      8.46 o 
   0  10   6      154.96      156.80      8.86 o 
   1  10   6        0.64       -3.02      3.18 o 
   2  10   6       44.15       38.01      4.50 o 
   3  10   6        1.29       -1.34      3.75 o 
  -3  11   6        8.61       11.80      4.71 o 
  -2  11   6       74.15       82.89      8.12 o 
  -1  11   6        2.49        1.75      3.82 o 
   0  11   6        4.77        2.63      3.82 o 
   1  11   6      108.86      101.34      8.43 o 
   2  11   6       11.50       17.05      6.98 o 
   3  11   6       19.57       21.93      7.06 o 
  -2  12   6        1.03       -4.14      3.73 o 
  -1  12   6       90.93       89.51     12.62 o 
   0  12   6        4.29        2.43      4.62 o 
   1  12   6        7.41       -0.28      4.66 o 
   2  12   6        6.04        1.61      4.88 o 
  -5   0   7       13.48       10.95      6.43 o 
  -3   0   7      901.66      884.29     15.28 o 
  -1   0   7     2114.14     2226.24     39.23 o 
   1   0   7      942.05      873.62     24.42 o 
   3   0   7      167.23      170.52      9.64 o 
   5   0   7       16.40       10.87      6.64 o 
  -6   1   7        1.08        4.40      5.09 o 
  -5   1   7       25.47       29.05      5.87 o 
  -4   1   7       18.74       20.93      2.99 o 
  -3   1   7        9.62        8.83      1.26 o 
  -2   1   7       73.89       65.70      2.11 o 
  -1   1   7      224.74      229.68      5.05 o 
   0   1   7      572.73      536.82      9.42 o 
   1   1   7      512.32      515.65     11.69 o 
   2   1   7      141.02      160.25      5.06 o 
   3   1   7       69.93       77.82      4.35 o 
   4   1   7       30.03       32.52      4.74 o 
   5   1   7       15.46       17.08      5.01 o 
  -5   2   7        9.39       16.49      4.74 o 
  -4   2   7        0.17        0.56      1.72 o 
  -3   2   7       24.38       28.87      2.44 o 
  -2   2   7     4365.32     4361.21     45.95 o 
  -1   2   7      317.25      312.79      6.34 o 
   0   2   7      767.84      811.02     10.12 o 
   1   2   7       18.08       22.03      2.06 o 
   2   2   7     2659.52     2705.55     30.06 o 
   3   2   7       97.13      104.22      4.82 o 
   4   2   7      163.03      164.61      8.55 o 
   5   2   7        4.84        0.83      5.25 o 
  -5   3   7        9.57        7.62      3.70 o 
  -4   3   7       41.52       31.40      3.74 o 
  -3   3   7       27.43       29.51      3.10 o 
  -2   3   7       85.94       92.29      2.75 o 
  -1   3   7      270.74      257.18      5.40 o 
   0   3   7     1358.90     1258.80     14.97 o 
   1   3   7       71.94       59.27      2.15 o 
   2   3   7        0.84        0.16      0.90 o 
   3   3   7       64.35       63.90      4.10 o 
   4   3   7       22.29       29.64      4.80 o 
   5   3   7        8.58       12.02      6.58 o 
  -5   4   7       95.00       71.63      5.63 o 
  -4   4   7      114.05       97.35      5.81 o 
  -3   4   7      281.52      263.95     11.61 o 
  -2   4   7      280.04      265.69     10.59 o 
  -1   4   7      958.26      924.44     13.74 o 
   0   4   7      167.49      165.59      3.62 o 
   1   4   7     3946.66     4158.00     44.90 o 
   2   4   7      303.65      293.69      5.57 o 
   3   4   7       40.49       41.35     11.38 o 
   4   4   7        0.01        1.06      2.91 o 
   5   4   7       66.74       64.60      7.09 o 
  -5   5   7       25.90       22.75      3.96 o 
  -4   5   7      109.76      104.28      6.11 o 
  -3   5   7       65.51       57.88      5.16 o 
  -2   5   7       32.31       32.70      2.78 o 
  -1   5   7       82.97       76.59      3.21 o 
   0   5   7      408.78      429.07      6.94 o 
   1   5   7      239.61      222.37      4.72 o 
   2   5   7      436.93      431.12      7.46 o 
   3   5   7       54.75       58.44      6.92 o 
   4   5   7       14.02       12.27      3.71 o 
   5   5   7       15.56       19.61      5.95 o 
  -5   6   7       35.59       28.29      4.36 o 
  -4   6   7        0.19       -0.60      2.32 o 
  -3   6   7       71.33       94.89      5.65 o 
  -2   6   7      117.17      110.41      5.55 o 
  -1   6   7       75.08       67.90      3.23 o 
   0   6   7       51.53       59.66      2.58 o 
   1   6   7      234.16      246.16      5.32 o 
   2   6   7      149.30      159.85      4.57 o 
   3   6   7       45.53       46.33      5.49 o 
   4   6   7        1.95       -2.09      4.58 o 
   5   6   7       21.69       23.75      5.45 o 
  -5   7   7        1.06        0.36      3.23 o 
  -4   7   7        7.63       10.99      3.11 o 
  -3   7   7        3.19       -0.51      2.59 o 
  -2   7   7        0.90        2.22      5.31 o 
  -1   7   7       49.19       54.30      3.33 o 
   0   7   7       11.18        9.75      2.11 o 
   1   7   7        0.05        0.53      1.32 o 
   2   7   7       19.73       16.60      2.66 o 
   3   7   7       33.42       31.76      4.77 o 
   4   7   7       20.87       17.29      5.84 o 
  -4   8   7        0.54        9.21      3.99 o 
  -3   8   7       52.23       51.44      6.30 o 
  -2   8   7      153.30      167.80      9.00 o 
  -1   8   7      196.46      190.19      7.36 o 
   0   8   7       26.58       30.37      2.98 o 
   1   8   7      204.02      214.36      7.75 o 
   2   8   7       85.42       92.63      7.85 o 
   3   8   7        0.35        3.85      3.98 o 
   4   8   7        0.02        1.63      3.07 o 
  -4   9   7        9.50       14.31      5.02 o 
  -3   9   7        3.74        8.12      4.44 o 
  -2   9   7       44.23       45.43      5.91 o 
  -1   9   7        7.85        7.29      3.35 o 
   0   9   7       20.99       24.40      3.60 o 
   1   9   7      103.40      103.42      4.65 o 
   2   9   7       36.90       32.86      4.03 o 
   3   9   7        1.08        0.04      3.85 o 
   4   9   7        6.41        2.52      4.04 o 
  -3  10   7       94.55       94.85      8.54 o 
  -2  10   7      113.26       96.60      8.80 o 
  -1  10   7       92.77       98.22      7.89 o 
   0  10   7        0.15       -4.20      3.78 o 
   1  10   7       33.81       41.91      5.83 o 
   2  10   7       22.64       22.03      3.78 o 
   3  10   7        4.78        3.91      5.52 o 
  -3  11   7        7.51       13.49      4.95 o 
  -2  11   7       41.43       43.57      7.55 o 
  -1  11   7      129.29      136.97      9.24 o 
   0  11   7       30.88       32.46      5.69 o 
   1  11   7        0.81       -5.29      3.80 o 
   2  11   7        6.96        7.11      3.55 o 
   3  11   7       38.21       36.04      8.45 o 
  -2  12   7       37.56       38.02      6.93 o 
  -1  12   7        1.97        2.85      9.05 o 
   0  12   7        8.55        7.70      6.08 o 
   1  12   7        2.88       -1.46      4.61 o 
   2  12   7       31.40       25.93      6.82 o 
  -4   0   8       22.85       28.80      6.85 o 
  -2   0   8      371.69      356.57     10.58 o 
   0   0   8     6320.45     6350.53    104.73 o 
   2   0   8       41.14       35.77      4.71 o 
   4   0   8        0.46       -3.25      2.46 o 
  -5   1   8        8.35       13.97      4.60 o 
  -4   1   8        0.27        1.53      2.62 o 
  -3   1   8      397.11      414.35      8.30 o 
  -2   1   8      895.10      852.05     12.86 o 
  -1   1   8        2.63        2.03      1.03 o 
   0   1   8     2066.90     2129.19     26.51 o 
   1   1   8      340.13      354.80     13.45 o 
   2   1   8        0.94        2.18      1.02 o 
   3   1   8      138.87      152.39      5.79 o 
   4   1   8        0.19       -1.63      2.81 o 
   5   1   8        4.20        7.14      4.03 o 
  -5   2   8        6.94       13.67      4.25 o 
  -4   2   8      104.27      109.84      5.83 o 
  -3   2   8       19.57       18.78      3.09 o 
  -2   2   8      139.27      151.38      4.73 o 
  -1   2   8       56.42       49.76      4.89 o 
   0   2   8      155.71      192.92      3.69 o 
   1   2   8     2091.18     2105.37     23.63 o 
   2   2   8      629.69      706.28     12.04 o 
   3   2   8        4.36        3.78      2.00 o 
   4   2   8        2.63       -0.48      2.66 o 
   5   2   8        7.10        5.37      5.31 o 
  -5   3   8       82.96       74.05     12.32 o 
  -4   3   8       24.64       23.88      3.84 o 
  -3   3   8       81.34       77.58      5.07 o 
  -2   3   8      246.54      234.08      5.41 o 
  -1   3   8      627.66      628.16     10.50 o 
   0   3   8        0.21        1.47      0.82 o 
   1   3   8        1.20        2.22      0.88 o 
   2   3   8      118.94      113.14      3.58 o 
   3   3   8       85.16       87.51      5.13 o 
   4   3   8       34.97       42.70      5.60 o 
   5   3   8       13.11       19.26      7.85 o 
  -5   4   8       14.37       15.96      4.81 o 
  -4   4   8      129.37      125.90      6.32 o 
  -3   4   8      459.78      453.37     11.39 o 
  -2   4   8      814.84      864.22     16.85 o 
  -1   4   8      164.80      189.47      4.88 o 
   0   4   8      247.03      248.25      5.52 o 
   1   4   8      396.44      395.57      6.55 o 
   2   4   8       52.24       50.42      2.52 o 
   3   4   8       75.52       78.59      6.20 o 
   4   4   8       62.06       73.27      6.70 o 
   5   4   8       25.34       30.37      5.70 o 
  -5   5   8        5.24        5.88      2.84 o 
  -4   5   8        5.89       -1.15      1.82 o 
  -3   5   8      241.95      239.87      8.10 o 
  -2   5   8      577.40      550.63     12.75 o 
  -1   5   8        0.58       -0.31      0.90 o 
   0   5   8       83.16       81.76      2.73 o 
   1   5   8       78.37       78.65      2.89 o 
   2   5   8       29.17       22.03      2.01 o 
   3   5   8       28.82       19.39      3.85 o 
   4   5   8        5.26        3.91      3.43 o 
   5   5   8        6.69        5.07      4.07 o 
  -5   6   8       42.54       42.45      5.81 o 
  -4   6   8       15.35       17.66      3.44 o 
  -3   6   8      386.20      333.96     14.16 o 
  -2   6   8       77.78       82.07      4.97 o 
  -1   6   8        9.63       16.28      2.05 o 
   0   6   8      834.48      848.95     11.96 o 
   1   6   8       43.57       43.79      2.80 o 
   2   6   8       44.92       41.64      2.66 o 
   3   6   8        3.16        4.92      2.96 o 
   4   6   8       28.98       37.01      5.75 o 
   5   6   8        4.93        6.00      6.86 o 
  -5   7   8        4.22        9.66      4.04 o 
  -4   7   8       82.35       74.28      9.68 o 
  -3   7   8      264.44      237.09     14.62 o 
  -2   7   8        0.82        1.05      1.99 o 
  -1   7   8       39.37       40.81      3.55 o 
   0   7   8       80.59       86.97      3.25 o 
   1   7   8       99.64      102.61      3.77 o 
   2   7   8      111.24      105.40      5.58 o 
   3   7   8        0.42        3.16      2.79 o 
   4   7   8        0.22       -0.43      3.07 o 
  -4   8   8        7.18       11.72      4.55 o 
  -3   8   8       27.34       31.79     10.83 o 
  -2   8   8       30.85       24.24      9.40 o 
  -1   8   8      356.75      374.48     11.72 o 
   0   8   8       14.58       14.96      2.43 o 
   1   8   8      312.31      316.24      6.97 o 
   2   8   8       17.48       17.94      2.74 o 
   3   8   8       29.61       23.55      4.61 o 
   4   8   8        3.56        1.80      5.66 o 
  -4   9   8        3.43        2.26      3.92 o 
  -3   9   8        2.70        3.70      3.44 o 
  -2   9   8       44.07       40.57     10.76 o 
  -1   9   8        2.50        2.86      3.96 o 
   0   9   8        7.85        6.94      2.27 o 
   1   9   8        0.75        1.11      1.73 o 
   2   9   8       88.02       79.90      4.81 o 
   3   9   8        4.40       10.41      3.76 o 
   4   9   8       28.18       23.66      6.22 o 
  -3  10   8        0.30        3.78      3.67 o 
  -2  10   8        4.15        1.62      3.30 o 
  -1  10   8       15.20       20.21      4.79 o 
   0  10   8      149.29      155.28      7.12 o 
   1  10   8       14.43       15.99      3.19 o 
   2  10   8       20.78       17.22      3.75 o 
   3  10   8        8.50        6.05      7.11 o 
  -3  11   8       15.79       23.42      7.55 o 
  -2  11   8        0.02       -0.24      3.71 o 
  -1  11   8        6.03       11.31      4.40 o 
   0  11   8       22.95       15.34      4.85 o 
   1  11   8       16.02       18.74      4.14 o 
   2  11   8        6.65       16.24      4.14 o 
  -2  12   8       30.99       39.36      7.19 o 
  -1  12   8        0.91       -0.19      3.98 o 
   0  12   8        0.03       -0.68      4.18 o 
   1  12   8       32.84       39.94      5.43 o 
  -5   0   9      138.79      131.54     14.45 o 
  -3   0   9        8.13        9.43      3.69 o 
  -1   0   9     1985.54     1932.02     35.24 o 
   1   0   9     1018.90     1029.89     29.13 o 
   3   0   9     1739.92     1752.92     47.18 o 
   5   0   9       13.63       14.68      6.77 o 
  -5   1   9        0.25        0.20      3.27 o 
  -4   1   9        4.78        6.01      3.06 o 
  -3   1   9       90.74       89.03      3.66 o 
  -2   1   9       30.14       33.96      2.19 o 
  -1   1   9       13.26       17.54      1.71 o 
   0   1   9      107.30      112.95      3.16 o 
   1   1   9      729.55      686.04     15.12 o 
   2   1   9        1.34        2.43      3.50 o 
   3   1   9       38.29       40.00      3.66 o 
   4   1   9        1.96        1.63      2.91 o 
   5   1   9        0.79        2.73      3.56 o 
  -5   2   9       39.50       29.95      5.67 o 
  -4   2   9      190.33      212.55     10.76 o 
  -3   2   9      110.82      116.86      5.08 o 
  -2   2   9       57.72       47.40      2.54 o 
  -1   2   9     3164.41     3228.32     39.90 o 
   0   2   9     1998.45     2064.98     23.32 o 
   1   2   9      384.75      412.37      6.92 o 
   2   2   9      652.01      652.74     12.97 o 
   3   2   9        1.07        1.04      2.01 o 
   4   2   9      206.81      213.32     10.28 o 
   5   2   9       25.46       31.63      9.18 o 
  -5   3   9        0.60       -0.12      3.18 o 
  -4   3   9      141.48      140.84      6.53 o 
  -3   3   9       13.98       14.47      2.10 o 
  -2   3   9      102.16       96.85      3.51 o 
  -1   3   9       89.46       77.51      6.03 o 
   0   3   9       92.37       90.16      2.61 o 
   1   3   9      197.05      211.04      4.27 o 
   2   3   9      146.66      141.79      5.35 o 
   3   3   9       39.91       44.83      4.51 o 
   4   3   9       16.95       14.10      4.13 o 
   5   3   9        0.35        5.87      6.64 o 
  -5   4   9       12.92        6.83      6.69 o 
  -4   4   9        3.69        2.24      2.08 o 
  -3   4   9        0.36        1.34      1.92 o 
  -2   4   9     1213.42     1237.11     24.97 o 
  -1   4   9     1440.74     1420.64     17.87 o 
   0   4   9      255.24      252.65      4.89 o 
   1   4   9      646.61      661.03      9.55 o 
   2   4   9      175.64      183.37      5.04 o 
   3   4   9      271.02      274.19     10.93 o 
   4   4   9        0.00       -1.88      2.78 o 
   5   4   9        3.79        0.61      4.09 o 
  -5   5   9       32.14       13.52      9.55 o 
  -4   5   9        5.98        6.13      2.77 o 
  -3   5   9       46.49       50.79      4.55 o 
  -2   5   9        0.47        1.71      1.86 o 
  -1   5   9      128.90      134.60      4.35 o 
   0   5   9       31.44       33.04      1.98 o 
   1   5   9       97.56       90.91      3.14 o 
   2   5   9        6.75        9.37      1.90 o 
   3   5   9       85.87       90.48      7.07 o 
   4   5   9        0.42        2.36      3.45 o 
   5   5   9        1.64        5.52      4.35 o 
  -5   6   9       11.70       15.62      3.58 o 
  -4   6   9        0.18       -0.20      3.88 o 
  -3   6   9      100.26       86.73      8.66 o 
  -2   6   9      410.18      371.80     10.44 o 
  -1   6   9      173.71      169.58      5.23 o 
   0   6   9     1105.83     1099.81     14.69 o 
   1   6   9       12.87       11.44      1.70 o 
   2   6   9      105.13      113.88      4.48 o 
   3   6   9      118.47      106.36      8.23 o 
   4   6   9       13.17        7.01      3.82 o 
   5   6   9        1.06        2.53      4.60 o 
  -4   7   9       48.70       50.10      6.81 o 
  -3   7   9       41.83       40.43      6.50 o 
  -2   7   9       61.75       50.11      4.59 o 
  -1   7   9        6.70        4.31      1.74 o 
   0   7   9       92.11       90.98      4.23 o 
   1   7   9       70.14       78.02      4.70 o 
   2   7   9       20.09       22.10      2.63 o 
   3   7   9      124.26       93.78      7.36 o 
   4   7   9        0.95        2.04      3.31 o 
  -4   8   9      159.16      182.95     14.89 o 
  -3   8   9        2.76        0.22      2.91 o 
  -2   8   9        4.82       15.04      4.03 o 
  -1   8   9      171.99      166.38      7.04 o 
   0   8   9       14.99       15.75      2.54 o 
   1   8   9       30.68       35.83      2.85 o 
   2   8   9      313.73      304.33      9.41 o 
   3   8   9       64.92       52.72      6.16 o 
   4   8   9        7.67       12.33      4.17 o 
  -4   9   9        9.46        8.61      5.25 o 
  -3   9   9       49.42       64.87     13.78 o 
  -2   9   9       38.50       36.90      5.72 o 
  -1   9   9       64.03       80.00      5.76 o 
   0   9   9       45.08       48.97      3.92 o 
   1   9   9       19.89       26.27      2.77 o 
   2   9   9        0.02       -1.65      2.19 o 
   3   9   9        0.76       -0.19      3.29 o 
  -3  10   9        4.61        2.95      4.67 o 
  -2  10   9       17.43       25.09      5.29 o 
  -1  10   9        9.05       15.95      4.62 o 
   0  10   9        4.54        6.92      2.66 o 
   1  10   9       41.79       44.91      4.30 o 
   2  10   9        8.63        5.02      2.96 o 
   3  10   9       33.35       38.85      6.07 o 
  -2  11   9        4.77        5.06      3.86 o 
  -1  11   9        4.79       -3.14      4.93 o 
   0  11   9        3.56        0.02      4.01 o 
   1  11   9       23.37       27.39      6.58 o 
   2  11   9       30.24       33.21      7.04 o 
  -1  12   9        2.62        0.09      3.92 o 
   0  12   9       63.29       71.22     12.05 o 
   1  12   9        1.75        3.17      4.60 o 
  -4   0  10      325.86      363.90     20.22 o 
  -2   0  10      764.49      711.38     16.30 o 
   0   0  10     1510.19     1764.61     32.32 o 
   2   0  10       25.19       32.84      5.16 o 
   4   0  10       57.17       57.18      7.72 o 
  -5   1  10       25.97       23.33      5.39 o 
  -4   1  10      479.52      524.00     17.68 o 
  -3   1  10      292.53      302.68      8.69 o 
  -2   1  10      139.21      131.56      4.06 o 
  -1   1  10      556.28      528.62      9.09 o 
   0   1  10     1062.24     1045.00     15.10 o 
   1   1  10       26.79       19.53      3.10 o 
   2   1  10      130.63      137.48      6.28 o 
   3   1  10       50.72       57.78      4.88 o 
   4   1  10       48.81       44.97      5.73 o 
   5   1  10        4.51        1.61      3.63 o 
  -5   2  10        9.13       10.03      4.35 o 
  -4   2  10        0.00        1.49      2.71 o 
  -3   2  10      465.91      401.67     19.50 o 
  -2   2  10      524.18      530.26     13.00 o 
  -1   2  10      596.70      647.67     10.64 o 
   0   2  10      223.06      204.92      4.73 o 
   1   2  10      377.08      379.61      6.50 o 
   2   2  10      583.47      573.17     12.13 o 
   3   2  10       24.99       30.97      3.91 o 
   4   2  10        1.88        2.21      3.02 o 
   5   2  10       11.58        8.72      6.64 o 
  -5   3  10       58.63       42.81      6.69 o 
  -4   3  10       65.65       67.23      8.87 o 
  -3   3  10       20.90       15.99      2.85 o 
  -2   3  10      339.10      348.52      9.42 o 
  -1   3  10     1154.41     1156.17     16.88 o 
   0   3  10        7.89        7.14      1.24 o 
   1   3  10      173.30      204.40      4.23 o 
   2   3  10       50.56       41.52      3.49 o 
   3   3  10       84.16       91.51      5.18 o 
   4   3  10       17.08       21.15      4.57 o 
   5   3  10        0.92        0.92      6.16 o 
  -5   4  10       17.35       17.51      5.13 o 
  -4   4  10        0.32        2.73      2.51 o 
  -3   4  10        2.34        2.86      3.84 o 
  -2   4  10       29.06       43.30      3.79 o 
  -1   4  10        0.12        1.40      1.13 o 
   0   4  10      351.89      342.96      6.05 o 
   1   4  10      178.89      180.86      4.35 o 
   2   4  10      197.34      209.53     10.56 o 
   3   4  10       12.00       12.71      3.72 o 
   4   4  10       20.09       20.36      4.83 o 
   5   4  10        0.00        3.68      4.09 o 
  -5   5  10        8.44        8.66      4.24 o 
  -4   5  10       52.76       61.85      9.13 o 
  -3   5  10       20.78       19.60      3.69 o 
  -2   5  10      127.53      130.19      5.92 o 
  -1   5  10      333.86      317.13      7.18 o 
   0   5  10      364.51      359.99      6.47 o 
   1   5  10        2.88        3.31      1.24 o 
   2   5  10       55.91       56.76      4.04 o 
   3   5  10       10.01        3.34      3.33 o 
   4   5  10       49.16       53.73      9.12 o 
   5   5  10        0.37       -4.60      3.95 o 
  -5   6  10        0.06       -2.83      3.72 o 
  -4   6  10       14.96       14.18      5.71 o 
  -3   6  10        5.97        4.04      2.33 o 
  -2   6  10      291.56      292.76      9.21 o 
  -1   6  10      137.23      122.18      5.22 o 
   0   6  10       66.95       61.75      3.45 o 
   1   6  10      251.46      249.46      5.65 o 
   2   6  10      152.30      144.20      6.07 o 
   3   6  10      257.39      221.04     10.50 o 
   4   6  10       12.49       13.93      5.12 o 
  -4   7  10        0.86        3.28      3.84 o 
  -3   7  10        3.80        5.53      3.29 o 
  -2   7  10        5.77        4.72      2.37 o 
  -1   7  10      521.62      516.80     10.56 o 
   0   7  10      285.40      299.47      7.55 o 
   1   7  10       55.03       58.59      4.17 o 
   2   7  10       15.22        7.06      2.52 o 
   3   7  10       30.39       35.88      5.36 o 
   4   7  10        0.01       -3.04      3.36 o 
  -4   8  10        0.10        1.09      3.53 o 
  -3   8  10      103.12      106.74     11.43 o 
  -2   8  10       85.79       78.88      7.61 o 
  -1   8  10      158.28      142.04      8.82 o 
   0   8  10       53.04       57.03      3.93 o 
   1   8  10      185.42      203.52      5.65 o 
   2   8  10       32.95       24.52      4.40 o 
   3   8  10        4.23        5.68      3.36 o 
   4   8  10        0.69        1.59      3.84 o 
  -4   9  10       16.96       18.04      5.90 o 
  -3   9  10       28.56       38.73      6.39 o 
  -2   9  10       44.13       34.42      5.63 o 
  -1   9  10        5.04        6.62      2.86 o 
   0   9  10      115.73      110.68      5.33 o 
   1   9  10       33.80       35.27      4.29 o 
   2   9  10       16.82       15.51      3.93 o 
   3   9  10       31.45       30.85      5.41 o 
  -3  10  10        4.33       11.46      4.53 o 
  -2  10  10       73.58       84.21      7.97 o 
  -1  10  10        0.35       -1.22      5.11 o 
   0  10  10        0.94        0.27      2.32 o 
   1  10  10      159.97      171.86      8.12 o 
   2  10  10       54.86       54.55      8.19 o 
   3  10  10        0.74        7.82      3.92 o 
  -2  11  10        0.26        5.74      6.21 o 
  -1  11  10        7.38        4.72      7.27 o 
   0  11  10        6.89        1.84      4.74 o 
   1  11  10       19.44       20.44      4.37 o 
   2  11  10        2.69        9.04      6.45 o 
  -1  12  10        2.66       -2.52      4.17 o 
   0  12  10       28.13       27.88      6.24 o 
   1  12  10       26.95       25.09      7.75 o 
  -5   0  11        2.26        7.45      6.08 o 
  -3   0  11      610.75      587.74     15.27 o 
  -1   0  11      121.63      179.59     15.18 o 
   1   0  11     2299.78     2198.96     56.06 o 
   3   0  11        8.23       19.16      5.31 o 
   5   0  11       93.04      131.81     15.03 o 
  -5   1  11       31.31       19.89      5.24 o 
  -4   1  11       13.67       11.90      4.19 o 
  -3   1  11       41.30       43.01      3.77 o 
  -2   1  11       67.86       64.72      4.50 o 
  -1   1  11        0.62       -1.57      1.39 o 
   0   1  11        1.97        1.92      1.04 o 
   1   1  11       32.93       35.26      2.54 o 
   2   1  11      212.54      200.37      7.97 o 
   3   1  11       90.74       86.50      5.98 o 
   4   1  11        3.44        1.62      5.49 o 
   5   1  11        5.74        2.30      3.90 o 
  -5   2  11        8.54       12.82      4.81 o 
  -4   2  11      488.10      486.84     22.19 o 
  -3   2  11      211.31      197.99      7.17 o 
  -2   2  11       74.78       71.65      3.37 o 
  -1   2  11       37.46       38.21      2.54 o 
   0   2  11      877.89      860.67     12.92 o 
   1   2  11       87.42      101.75      3.89 o 
   2   2  11       29.80       34.67      3.37 o 
   3   2  11       30.97       32.27      4.86 o 
   4   2  11      101.11      114.35     15.28 o 
   5   2  11        8.54       12.16      7.10 o 
  -5   3  11       52.85       43.94      6.93 o 
  -4   3  11       23.13       26.96      8.15 o 
  -3   3  11      130.24      127.50      6.11 o 
  -2   3  11        1.29        2.01      1.30 o 
  -1   3  11       67.59       68.58      3.67 o 
   0   3  11       16.40       22.08      1.63 o 
   1   3  11       41.35       37.93      2.51 o 
   2   3  11       90.52       89.45      4.64 o 
   3   3  11        4.17        1.69      2.25 o 
   4   3  11        4.12        4.06      3.80 o 
   5   3  11        0.44        3.23      6.18 o 
  -5   4  11       67.97       73.42      8.15 o 
  -4   4  11        0.09        0.06      3.84 o 
  -3   4  11       70.23       72.06      5.50 o 
  -2   4  11      142.27      142.92      6.07 o 
  -1   4  11      490.00      467.92      9.09 o 
   0   4  11       82.62       80.57      3.32 o 
   1   4  11      370.89      397.23     10.08 o 
   2   4  11        0.13       -0.64      1.91 o 
   3   4  11        8.35        9.38      3.56 o 
   4   4  11      113.17      120.15     30.41 o 
   5   4  11       25.22       33.45      6.37 o 
  -5   5  11        5.58        3.99      5.62 o 
  -4   5  11       10.15       13.65      3.85 o 
  -3   5  11      224.79      237.71      8.69 o 
  -2   5  11        4.50        1.24      2.35 o 
  -1   5  11      318.48      345.37      7.72 o 
   0   5  11      114.62      116.25      6.02 o 
   1   5  11      284.02      279.73      6.20 o 
   2   5  11      113.52      108.90      5.42 o 
   3   5  11        0.04       -0.77      3.47 o 
   4   5  11        1.11       -2.60      3.32 o 
   5   5  11        1.32        1.90      4.54 o 
  -5   6  11        7.91        7.79      7.48 o 
  -4   6  11        0.17        0.73      2.90 o 
  -3   6  11       94.39       97.82      6.26 o 
  -2   6  11       31.50       35.56      4.02 o 
  -1   6  11      827.53      849.15     14.45 o 
   0   6  11      223.72      216.90      7.00 o 
   1   6  11        2.06        0.02      1.23 o 
   2   6  11      200.01      201.33      7.42 o 
   3   6  11       27.64       24.25      8.03 o 
   4   6  11       51.58       53.50      9.85 o 
  -4   7  11       33.51       26.29      5.83 o 
  -3   7  11        1.80        3.21      3.52 o 
  -2   7  11      149.39      148.05      7.86 o 
  -1   7  11        2.33        2.35      1.94 o 
   0   7  11       63.23       68.57      4.47 o 
   1   7  11       15.68       20.62      2.25 o 
   2   7  11        7.86       11.60      2.83 o 
   3   7  11        0.01        0.41      3.10 o 
   4   7  11       11.77        9.18      4.24 o 
  -4   8  11       29.09       36.19      6.27 o 
  -3   8  11       13.17       11.61      5.36 o 
  -2   8  11        2.50        3.97      2.62 o 
  -1   8  11       22.87       28.92      3.83 o 
   0   8  11      336.76      348.71      8.69 o 
   1   8  11       17.10       16.80      2.80 o 
   2   8  11       26.02       24.80      6.22 o 
   3   8  11        0.94       -0.87      3.20 o 
   4   8  11        3.89        7.90      4.70 o 
  -3   9  11       11.23       10.90      4.31 o 
  -2   9  11      148.13      145.34     16.25 o 
  -1   9  11       17.38       16.78      3.41 o 
   0   9  11       37.62       39.80      3.80 o 
   1   9  11       10.76       10.99      3.20 o 
   2   9  11       30.82       35.63      9.15 o 
   3   9  11        9.89       10.17      4.22 o 
  -3  10  11       20.10       39.41      7.15 o 
  -2  10  11        0.00        2.04      3.76 o 
  -1  10  11        3.35        3.05      3.07 o 
   0  10  11        0.27        0.24      2.38 o 
   1  10  11      101.47      106.66     10.09 o 
   2  10  11        6.37       -2.79      4.81 o 
   3  10  11       17.72       16.78      5.11 o 
  -2  11  11       48.21       48.51      7.23 o 
  -1  11  11       36.80       27.99      7.32 o 
   0  11  11       14.36       14.28      4.11 o 
   1  11  11        0.12       -1.25      4.52 o 
   2  11  11        4.87        7.23      7.04 o 
   0  12  11       19.02       18.84     10.69 o 
  -4   0  12       69.88      108.74     12.56 o 
  -2   0  12      631.27      576.38     14.66 o 
   0   0  12      633.67      686.13     20.67 o 
   2   0  12      415.15      388.24     16.66 o 
   4   0  12        2.82       -6.72      4.48 o 
  -5   1  12       14.36        7.38      9.54 o 
  -4   1  12       28.28       36.74      5.93 o 
  -3   1  12      867.14      802.10     16.71 o 
  -2   1  12       32.18       29.69      2.48 o 
  -1   1  12       74.96       89.26      3.49 o 
   0   1  12      339.76      365.02      7.04 o 
   1   1  12      203.21      200.42      7.92 o 
   2   1  12      446.28      455.08     13.09 o 
   3   1  12       49.14       42.16      4.87 o 
   4   1  12        7.53        8.92      5.09 o 
   5   1  12        0.19       -3.53      3.56 o 
  -5   2  12       54.84       64.49     13.68 o 
  -4   2  12       81.86       83.66     13.10 o 
  -3   2  12      436.82      451.00     11.80 o 
  -2   2  12       68.47       62.89      3.31 o 
  -1   2  12      175.26      142.84      4.43 o 
   0   2  12       62.09       69.82      2.94 o 
   1   2  12       58.59       38.17      8.14 o 
   2   2  12        3.81        3.14      1.92 o 
   3   2  12        8.54        8.08      2.71 o 
   4   2  12       15.59       20.08      4.85 o 
   5   2  12        0.57       -0.35      5.37 o 
  -5   3  12       54.41       52.00      7.66 o 
  -4   3  12       78.72       75.61     16.81 o 
  -3   3  12       58.81       69.54      7.62 o 
  -2   3  12     1100.68     1062.81     19.01 o 
  -1   3  12      248.48      247.08      7.69 o 
   0   3  12        0.06       -0.40      0.83 o 
   1   3  12     1432.90     1374.72     34.32 o 
   2   3  12       44.09       47.28      4.00 o 
   3   3  12       12.64       12.17      2.97 o 
   4   3  12       98.16       99.50     17.22 o 
   5   3  12       14.33       33.92     10.29 o 
  -5   4  12       70.44       73.07      8.48 o 
  -4   4  12       14.55       24.61      9.15 o 
  -3   4  12       16.40       10.31      3.68 o 
  -2   4  12      531.84      515.28     12.53 o 
  -1   4  12      996.07      957.62     17.25 o 
   0   4  12        5.13        5.36      1.47 o 
   1   4  12      210.76      205.51      6.69 o 
   2   4  12      223.74      221.71      7.50 o 
   3   4  12      143.78      142.01      7.97 o 
   4   4  12        0.29        2.95      4.06 o 
   5   4  12        7.29        6.11      4.99 o 
  -5   5  12        1.31       -0.53      3.86 o 
  -4   5  12       85.08       80.99      8.18 o 
  -3   5  12       29.62       26.04      3.88 o 
  -2   5  12       73.26       64.53      5.13 o 
  -1   5  12      218.82      224.83      9.45 o 
   0   5  12     1008.71      999.82     15.72 o 
   1   5  12       47.06       44.44      3.21 o 
   2   5  12        0.01       -0.46      1.96 o 
   3   5  12        6.82        4.78      3.13 o 
   4   5  12       22.67       25.71      5.54 o 
  -4   6  12       14.69       17.53      4.80 o 
  -3   6  12        5.26        2.93      2.69 o 
  -2   6  12       73.67       77.92      9.89 o 
  -1   6  12       79.45       80.06      4.20 o 
   0   6  12       97.22       97.48      4.35 o 
   1   6  12       68.26       59.43      3.68 o 
   2   6  12       58.79       59.04      4.61 o 
   3   6  12       21.53       21.09      6.29 o 
   4   6  12        0.21        1.98      4.09 o 
  -4   7  12        0.79        1.80      4.93 o 
  -3   7  12       47.87       46.77      5.09 o 
  -2   7  12       44.67       45.26      4.65 o 
  -1   7  12      143.60      143.75      6.39 o 
   0   7  12       67.31       72.87      4.21 o 
   1   7  12       54.64       63.55      4.88 o 
   2   7  12        0.11        2.22      2.33 o 
   3   7  12       11.78        6.73      3.83 o 
   4   7  12        5.07        3.42      4.07 o 
  -4   8  12       31.12       33.69     11.52 o 
  -3   8  12        5.15        3.89      4.49 o 
  -2   8  12       10.86       18.56      3.54 o 
  -1   8  12      141.90      132.72      8.67 o 
   0   8  12      164.02      168.93      6.14 o 
   1   8  12        7.14        8.53      3.08 o 
   2   8  12       26.54       22.21      4.39 o 
   3   8  12       22.62       15.01      4.59 o 
  -3   9  12       42.43       50.11      7.03 o 
  -2   9  12       65.71       71.63      6.10 o 
  -1   9  12        5.22        7.87      3.04 o 
   0   9  12        4.74        6.43      2.55 o 
   1   9  12      166.51      162.05      7.54 o 
   2   9  12        8.90       -1.06      4.68 o 
   3   9  12        3.00       -4.88      3.25 o 
  -3  10  12        5.21        4.89      4.71 o 
  -2  10  12      136.70      138.82     19.35 o 
  -1  10  12       21.39       18.58      4.06 o 
   0  10  12       57.82       55.45      4.71 o 
   1  10  12        6.84       11.24      3.76 o 
   2  10  12       63.93       50.91     10.02 o 
  -2  11  12        2.41        4.99      4.76 o 
  -1  11  12       13.90       19.88      5.40 o 
   0  11  12        0.93       -2.63      3.78 o 
   1  11  12       39.49       28.15      8.45 o 
  -5   0  13        1.54        3.87      5.71 o 
  -3   0  13     2702.47     2657.85     76.86 o 
  -1   0  13      284.36      287.94      9.19 o 
   1   0  13      416.51      390.70     16.72 o 
   3   0  13        5.86        6.10      4.69 o 
   5   0  13        0.28       -0.46      5.46 o 
  -5   1  13        3.00        5.19      4.31 o 
  -4   1  13      197.41      187.36     13.65 o 
  -3   1  13      373.60      356.15     10.03 o 
  -2   1  13      804.88      790.23     13.27 o 
  -1   1  13      420.08      418.24      8.38 o 
   0   1  13       58.24       48.33      2.86 o 
   1   1  13       57.02       63.78      5.17 o 
   2   1  13      211.44      208.90      8.87 o 
   3   1  13       10.58       13.36      3.91 o 
   4   1  13        3.18        0.99      3.52 o 
   5   1  13        7.77        1.82      4.09 o 
  -5   2  13       21.54       13.51      4.41 o 
  -4   2  13       38.81       45.26      6.69 o 
  -3   2  13        2.66        8.64      2.55 o 
  -2   2  13      835.06      796.54     15.04 o 
  -1   2  13       63.17       84.91      3.68 o 
   0   2  13       18.41       18.56      3.42 o 
   1   2  13      191.22      194.33      8.22 o 
   2   2  13      432.07      407.83     10.52 o 
   3   2  13        6.76        6.22      3.41 o 
   4   2  13        0.04       -3.60      3.33 o 
   5   2  13       17.43       12.87      7.95 o 
  -5   3  13       11.93       12.18      5.01 o 
  -4   3  13       64.50       68.45     13.22 o 
  -3   3  13       20.07       22.41      3.72 o 
  -2   3  13        7.11        4.86      2.10 o 
  -1   3  13      114.25      108.37      4.29 o 
   0   3  13      291.21      289.11      6.92 o 
   1   3  13      132.34      125.27      5.23 o 
   2   3  13      146.13      130.29      5.85 o 
   3   3  13      107.81      116.87      6.29 o 
   4   3  13        7.82       14.43      5.19 o 
   5   3  13        0.17       -4.16      7.18 o 
  -5   4  13       40.33       40.53      6.80 o 
  -4   4  13       25.37       32.61      4.59 o 
  -3   4  13      154.13      156.04     13.96 o 
  -2   4  13      865.60      870.16     18.03 o 
  -1   4  13       28.16       32.31      3.52 o 
   0   4  13      244.83      233.36      5.98 o 
   1   4  13      363.42      348.35     10.32 o 
   2   4  13       21.45       17.46      2.99 o 
   3   4  13       22.62       21.83      3.51 o 
   4   4  13       76.06       82.96      8.14 o 
  -4   5  13        2.44        1.52      3.47 o 
  -3   5  13        0.82       -0.93      2.00 o 
  -2   5  13        1.45        0.21      1.88 o 
  -1   5  13      157.69      146.62      5.19 o 
   0   5  13      641.95      633.56     11.48 o 
   1   5  13       85.19       76.01      4.57 o 
   2   5  13        5.41        3.29      2.29 o 
   3   5  13       30.92       45.50      7.81 o 
   4   5  13       13.72       12.36      4.61 o 
  -4   6  13       57.47       54.19      7.11 o 
  -3   6  13       12.34       16.48      3.49 o 
  -2   6  13       18.94       15.87      3.46 o 
  -1   6  13       88.19       90.23      4.44 o 
   0   6  13      376.05      376.43     16.79 o 
   1   6  13      136.03      147.47     10.63 o 
   2   6  13        0.47        0.11      3.16 o 
   3   6  13       17.93       15.69      4.43 o 
   4   6  13        0.07        4.38      4.56 o 
  -4   7  13       17.70       17.46      5.32 o 
  -3   7  13        6.62        6.99      4.74 o 
  -2   7  13        1.90        2.24      2.46 o 
  -1   7  13      299.97      313.64      9.79 o 
   0   7  13        0.27        0.29      1.88 o 
   1   7  13       71.86       68.18      6.37 o 
   2   7  13       74.83       68.76      5.34 o 
   3   7  13       24.75       19.43      4.99 o 
   4   7  13       13.26       20.63      5.84 o 
  -4   8  13        4.23       11.49      5.88 o 
  -3   8  13        0.97        2.71      4.17 o 
  -2   8  13        6.68       12.59      3.44 o 
  -1   8  13       23.52       24.29      3.78 o 
   0   8  13      213.81      220.90      7.13 o 
   1   8  13       15.86       19.80      4.43 o 
   2   8  13       77.92       84.92     11.37 o 
   3   8  13       35.07       36.16      8.42 o 
  -3   9  13       13.94       10.91      4.83 o 
  -2   9  13       16.81       11.05      5.20 o 
  -1   9  13      136.31      146.65      7.59 o 
   0   9  13        7.20        5.92      3.84 o 
   1   9  13       15.23       15.16      4.39 o 
   2   9  13        5.62        3.10      6.21 o 
   3   9  13        1.23        0.57      3.84 o 
  -2  10  13       13.03       13.22      9.81 o 
  -1  10  13        7.19        4.31      3.26 o 
   0  10  13        1.23       -0.95      2.59 o 
   1  10  13      212.12      223.43     11.50 o 
   2  10  13        3.91        7.14      6.71 o 
  -1  11  13       18.36       20.75      4.49 o 
   0  11  13       13.40       11.71      4.50 o 
   1  11  13        3.82       -0.08      5.93 o 
  -4   0  14      490.99      531.65     26.57 o 
  -2   0  14      360.21      315.21     11.03 o 
   0   0  14      137.13      110.49      5.41 o 
   2   0  14      969.91      896.42     29.99 o 
   4   0  14       32.53       32.38      7.68 o 
  -5   1  14        3.19        2.55      4.26 o 
  -4   1  14        6.12       13.21      4.68 o 
  -3   1  14      210.82      205.06      7.62 o 
  -2   1  14      703.82      688.26     12.30 o 
  -1   1  14       13.65       13.70      2.91 o 
   0   1  14      145.35      150.70      4.42 o 
   1   1  14        0.02        0.78      2.80 o 
   2   1  14      151.56      143.29      7.71 o 
   3   1  14      497.76      487.46     17.09 o 
   4   1  14       11.36       14.43      4.94 o 
   5   1  14        1.40        1.66      4.86 o 
  -5   2  14       10.79       12.84      4.81 o 
  -4   2  14      251.60      250.62     25.31 o 
  -3   2  14      296.15      305.37      9.69 o 
  -2   2  14      360.50      322.80      7.62 o 
  -1   2  14      366.93      336.94      7.60 o 
   0   2  14      252.83      265.13      6.78 o 
   1   2  14      192.90      191.96     10.17 o 
   2   2  14      187.59      190.13      7.18 o 
   3   2  14      389.64      400.15     11.27 o 
   4   2  14       22.58       18.12      5.00 o 
   5   2  14        2.46        3.14      6.64 o 
  -5   3  14        0.08        1.76      7.07 o 
  -4   3  14        7.98        7.26      5.80 o 
  -3   3  14      193.62      193.98      7.84 o 
  -2   3  14        0.07       -0.97      1.72 o 
  -1   3  14      495.84      493.79     12.69 o 
   0   3  14       21.49       25.52      2.38 o 
   1   3  14        6.88        5.23      1.93 o 
   2   3  14      232.88      225.01      7.78 o 
   3   3  14        2.55        4.97      2.83 o 
   4   3  14       18.59       21.61      5.35 o 
  -5   4  14      154.82      132.51     11.24 o 
  -4   4  14       23.00       19.44      4.12 o 
  -3   4  14        8.28        8.49      3.93 o 
  -2   4  14       44.53       45.30      4.32 o 
  -1   4  14       73.79       72.62      3.91 o 
   0   4  14      632.10      634.52     11.43 o 
   1   4  14       25.93       28.72      3.32 o 
   2   4  14        2.75        5.14      2.49 o 
   3   4  14        0.14       -2.21      2.39 o 
   4   4  14        1.09       -1.67      3.76 o 
  -4   5  14       21.53       13.85      5.68 o 
  -3   5  14        3.25        0.83      2.22 o 
  -2   5  14       42.65       43.98      7.17 o 
  -1   5  14       81.17       85.30      4.33 o 
   0   5  14      513.15      509.59     10.20 o 
   1   5  14        0.07        1.17      5.86 o 
   2   5  14       31.23       32.64      3.89 o 
   3   5  14       14.01       13.02      4.42 o 
   4   5  14       24.97       32.00      6.06 o 
  -4   6  14       30.93       37.56     11.64 o 
  -3   6  14        6.85        9.54      3.23 o 
  -2   6  14        9.16        8.79      2.88 o 
  -1   6  14      792.24      806.47     14.53 o 
   0   6  14      420.77      436.90      9.55 o 
   1   6  14        7.04        7.66      4.76 o 
   2   6  14        0.13        3.16      2.62 o 
   3   6  14        4.45       -3.33      3.23 o 
   4   6  14       27.17       23.72      5.87 o 
  -4   7  14        4.20        6.39      4.68 o 
  -3   7  14      122.73      122.25     11.07 o 
  -2   7  14        4.28        2.16      2.61 o 
  -1   7  14       48.23       59.37      4.95 o 
   0   7  14      553.70      556.76     11.52 o 
   1   7  14      252.22      258.25     10.99 o 
   2   7  14        1.79        0.03      2.63 o 
   3   7  14        1.98        1.67      3.69 o 
  -3   8  14        6.52        1.78      2.83 o 
  -2   8  14        5.91        6.52      3.11 o 
  -1   8  14      333.56      362.70     11.26 o 
   0   8  14      174.09      178.91      6.49 o 
   1   8  14      122.62      121.93      8.48 o 
   2   8  14        0.26        3.89      5.89 o 
   3   8  14       26.00       28.27     11.26 o 
  -3   9  14        2.32        3.13      3.95 o 
  -2   9  14        2.92        1.51      2.83 o 
  -1   9  14       26.00       31.12      4.40 o 
   0   9  14        3.02        0.91      3.16 o 
   1   9  14       31.65       30.11      5.78 o 
   2   9  14       53.12       63.74     11.12 o 
  -2  10  14       49.21       56.63      7.29 o 
  -1  10  14        0.97        3.57      3.34 o 
   0  10  14       42.40       69.14      7.92 o 
   1  10  14       29.60       19.96      5.49 o 
   2  10  14        6.64       -5.00      7.14 o 
  -1  11  14        0.39        7.43      4.13 o 
   0  11  14       20.04       22.45      5.99 o 
  -5   0  15       36.11       54.68     11.79 o 
  -3   0  15      150.07      150.92     12.33 o 
  -1   0  15      441.45      464.72     19.78 o 
   1   0  15       82.59       61.99      7.85 o 
   3   0  15      485.59      467.64     21.05 o 
  -5   1  15       25.14       20.80      6.17 o 
  -4   1  15       13.18       15.87      6.05 o 
  -3   1  15        0.61        0.41      1.93 o 
  -2   1  15       13.27       16.30      2.36 o 
  -1   1  15      254.64      248.93      6.53 o 
   0   1  15       16.82       19.95      3.88 o 
   1   1  15      118.21      118.33      7.26 o 
   2   1  15        0.00       -1.80      3.05 o 
   3   1  15       11.92       16.62      4.29 o 
   4   1  15       51.03       58.92      9.28 o 
  -5   2  15       73.99       72.19     11.46 o 
  -4   2  15      222.38      229.47     13.77 o 
  -3   2  15       20.88       20.40      3.50 o 
  -2   2  15      932.59      894.10     15.09 o 
  -1   2  15      226.85      238.96      6.47 o 
   0   2  15       13.52       19.36      5.25 o 
   1   2  15      475.26      457.39     13.89 o 
   2   2  15      401.92      381.97     12.76 o 
   3   2  15      114.71      111.48      6.56 o 
   4   2  15        0.01       -3.98      3.79 o 
  -5   3  15      147.07      116.21     16.49 o 
  -4   3  15      125.62      121.08     13.17 o 
  -3   3  15        1.83        2.77      2.29 o 
  -2   3  15      448.01      412.55      9.20 o 
  -1   3  15      300.17      294.33      7.39 o 
   0   3  15      159.14      166.21      8.03 o 
   1   3  15      777.64      758.18     15.35 o 
   2   3  15        3.53        1.79      2.34 o 
   3   3  15        5.92        5.51      3.04 o 
   4   3  15       36.13       33.24     10.43 o 
  -4   4  15        0.04        7.16      4.96 o 
  -3   4  15       88.54       91.02      6.04 o 
  -2   4  15       13.61       10.81      2.85 o 
  -1   4  15      666.57      682.07     12.65 o 
   0   4  15       24.99       29.38      5.22 o 
   1   4  15       14.01       15.21      4.98 o 
   2   4  15       10.54        8.27      2.84 o 
   3   4  15        3.09        6.63      3.09 o 
   4   4  15       45.62       32.12      6.36 o 
  -4   5  15        3.19        3.76      3.15 o 
  -3   5  15       32.50       32.21      4.30 o 
  -2   5  15        1.08        1.83      2.07 o 
  -1   5  15       13.93       13.96      2.55 o 
   0   5  15        0.05        2.45      2.33 o 
   1   5  15      244.55      239.92     10.13 o 
   2   5  15        7.93        7.51      4.64 o 
   3   5  15        1.26        4.03      3.77 o 
   4   5  15        2.68       -0.93      7.52 o 
  -4   6  15        7.65       13.27      4.77 o 
  -3   6  15       38.46       36.06      4.73 o 
  -2   6  15      124.79      128.60      6.87 o 
  -1   6  15      228.44      224.85      6.96 o 
   0   6  15      482.25      482.06     12.91 o 
   1   6  15       72.78       77.27      6.67 o 
   2   6  15       10.33       13.07      3.27 o 
   3   6  15        4.02        3.52      3.91 o 
   4   6  15        1.81        0.13      4.78 o 
  -4   7  15      156.37      169.00     17.57 o 
  -3   7  15        6.48        3.27      2.88 o 
  -2   7  15        6.10        7.55      4.21 o 
  -1   7  15       29.60       41.61      4.46 o 
   0   7  15       23.75       30.22      4.26 o 
   1   7  15        2.07        0.57      3.24 o 
   2   7  15        3.72        6.90      3.62 o 
   3   7  15        3.83       -5.65      4.20 o 
  -3   8  15       16.94       11.51      4.37 o 
  -2   8  15      248.09      252.10      9.87 o 
  -1   8  15      190.07      204.74      8.45 o 
   0   8  15       87.46       74.55      7.13 o 
   1   8  15       44.92       47.62     12.45 o 
   2   8  15       49.64       67.84     11.47 o 
   3   8  15        0.00       -0.28      4.13 o 
  -3   9  15        8.98       19.94      6.15 o 
  -2   9  15      204.15      220.49     11.31 o 
  -1   9  15       10.93        8.76      4.23 o 
   0   9  15       31.79       38.26      6.15 o 
   1   9  15        6.06        2.63      4.16 o 
   2   9  15        8.08       -3.60      5.16 o 
  -2  10  15       14.59       12.88      4.36 o 
  -1  10  15       16.92       12.14      4.01 o 
   0  10  15        0.03        0.60      5.73 o 
   1  10  15        0.10        1.46      4.62 o 
  -4   0  16       16.28       11.12      7.06 o 
  -2   0  16      179.14      164.37      7.91 o 
   0   0  16      269.38      264.93     14.49 o 
   2   0  16      959.72      856.00     30.30 o 
   4   0  16       37.32       35.50      8.39 o 
  -5   1  16       15.31       -1.67      8.27 o 
  -4   1  16       15.03       17.85      5.23 o 
  -3   1  16       20.03       23.28      3.59 o 
  -2   1  16       64.70       67.78      4.00 o 
  -1   1  16      425.60      404.77      8.83 o 
   0   1  16      125.79      113.92      7.08 o 
   1   1  16       30.26       27.66      5.27 o 
   2   1  16      248.45      230.21     13.73 o 
   3   1  16       14.42       21.74      4.77 o 
   4   1  16       22.93       27.58      6.20 o 
  -4   2  16       83.65       79.14      8.54 o 
  -3   2  16      151.63      157.78      7.12 o 
  -2   2  16        2.44        2.37      2.57 o 
  -1   2  16      119.82      113.31      4.60 o 
   0   2  16        1.85        0.70      4.25 o 
   1   2  16      594.91      552.68     20.16 o 
   2   2  16        9.07        9.99      4.98 o 
   3   2  16       28.66       26.68      4.19 o 
   4   2  16       13.57       11.08      4.92 o 
  -4   3  16        0.90        3.50      3.82 o 
  -3   3  16       47.16       54.39      5.13 o 
  -2   3  16       83.04       88.60      5.66 o 
  -1   3  16      223.92      236.36      6.73 o 
   0   3  16      161.90      150.10      7.92 o 
   1   3  16       47.21       45.84      8.23 o 
   2   3  16       23.56       25.08      3.71 o 
   3   3  16        0.06        0.97      2.81 o 
   4   3  16       35.59       26.61      6.06 o 
  -4   4  16      128.48      120.57     11.39 o 
  -3   4  16       48.87       56.63      5.36 o 
  -2   4  16      149.15      150.51      6.82 o 
  -1   4  16       80.76       70.95      4.22 o 
   0   4  16      225.09      232.71      9.86 o 
   1   4  16      474.57      477.09     18.58 o 
   2   4  16        7.24        8.01      2.98 o 
   3   4  16        0.76        0.91      2.86 o 
   4   4  16       61.46       71.57      8.43 o 
  -4   5  16       82.66       93.54      9.52 o 
  -3   5  16       19.75       20.65      3.90 o 
  -2   5  16      256.39      260.22     12.05 o 
  -1   5  16       90.46       97.22      4.78 o 
   0   5  16       38.68       38.59      5.12 o 
   1   5  16       24.04       22.95      4.43 o 
   2   5  16      157.90      155.93      7.20 o 
   3   5  16       10.31       10.34      4.56 o 
   4   5  16        0.04        4.93      4.57 o 
  -4   6  16       65.07       72.40      6.65 o 
  -3   6  16       46.63       45.13      5.19 o 
  -2   6  16       10.06       11.46      3.17 o 
  -1   6  16      182.41      180.77      6.34 o 
   0   6  16      100.45      107.27     12.96 o 
   1   6  16       93.06       85.08      7.04 o 
   2   6  16        0.01       -0.49      3.33 o 
   3   6  16        1.31       -1.71      5.54 o 
  -3   7  16        2.20        2.27      3.20 o 
  -2   7  16        3.40       -0.16      2.61 o 
  -1   7  16       34.48       33.56      4.15 o 
   0   7  16       32.46       39.57      8.95 o 
   1   7  16       11.32        4.12      6.52 o 
   2   7  16        0.16        5.84      5.19 o 
   3   7  16       16.14        9.63      4.70 o 
  -3   8  16       63.54       87.52      7.12 o 
  -2   8  16        2.28        2.71      2.95 o 
  -1   8  16        0.02       -0.40      2.99 o 
   0   8  16       37.41       36.89      5.71 o 
   1   8  16       26.94       35.82     13.93 o 
   2   8  16        2.15       -2.02      6.52 o 
  -2   9  16        1.58        4.64      3.36 o 
  -1   9  16       35.87       44.68      5.39 o 
   0   9  16       15.58       16.48      5.14 o 
   1   9  16      104.94       97.26      9.81 o 
   2   9  16       16.67       17.14      8.52 o 
  -1  10  16        8.44       12.91      4.12 o 
   0  10  16        9.19       14.87      7.43 o 
   1  10  16       18.49       14.34      6.06 o 
  -3   0  17      728.78      696.29     30.17 o 
  -1   0  17      183.36      185.81      8.24 o 
   1   0  17        0.04        7.41      5.25 o 
   3   0  17      121.10      124.48     12.26 o 
  -4   1  17      143.41      143.06     11.03 o 
  -3   1  17      239.67      231.03     10.38 o 
  -2   1  17      224.72      234.58      6.92 o 
  -1   1  17       62.35       52.01      3.56 o 
   0   1  17      291.13      279.01     14.96 o 
   1   1  17        0.63        1.47      3.35 o 
   2   1  17      111.45      105.28      9.41 o 
   3   1  17       45.78       44.85      6.17 o 
   4   1  17       15.53       12.43      6.17 o 
  -4   2  17       60.51       76.91      8.69 o 
  -3   2  17       71.87       82.27      5.88 o 
  -2   2  17       26.07       24.40      2.99 o 
  -1   2  17       17.13       17.21      3.40 o 
   0   2  17      179.48      202.99     15.20 o 
   1   2  17        9.01        8.50      3.81 o 
   2   2  17        1.30       -1.66      2.59 o 
   3   2  17       31.55       29.61      4.57 o 
   4   2  17       46.20       55.48      7.67 o 
  -4   3  17       90.93       95.76      9.46 o 
  -3   3  17        4.05        2.84      2.66 o 
  -2   3  17      152.68      141.58      6.63 o 
  -1   3  17       14.75       18.57      2.73 o 
   0   3  17       18.99       14.81      4.15 o 
   1   3  17      139.78      139.41      8.12 o 
   2   3  17      108.97      117.79      6.46 o 
   3   3  17       42.03       35.46      4.83 o 
   4   3  17       14.58       13.74      9.16 o 
  -4   4  17       44.42       58.40      7.94 o 
  -3   4  17        0.87        1.71      2.49 o 
  -2   4  17      115.31      127.46      6.73 o 
  -1   4  17      355.24      375.05      8.95 o 
   0   4  17      469.54      448.56     14.88 o 
   1   4  17      186.22      184.93      9.35 o 
   2   4  17       37.70       36.03      5.67 o 
   3   4  17       35.85       32.11      5.25 o 
   4   4  17       13.96        9.90      7.16 o 
  -4   5  17        1.19        1.51      3.21 o 
  -3   5  17      293.33      278.56     10.37 o 
  -2   5  17        0.02        1.89      4.55 o 
  -1   5  17      151.18      144.91      5.61 o 
   0   5  17      371.12      339.10     12.50 o 
   1   5  17      404.02      401.84     14.11 o 
   2   5  17        0.01        1.58      3.64 o 
   3   5  17       12.31        9.99      4.56 o 
  -3   6  17       20.09       20.43      3.96 o 
  -2   6  17       28.39       26.81      4.60 o 
  -1   6  17      151.22      152.39      7.28 o 
   0   6  17      384.71      380.84     13.80 o 
   1   6  17        1.27        3.17      4.07 o 
   2   6  17        0.62        6.46      6.01 o 
   3   6  17       30.27       44.42      6.90 o 
  -3   7  17       19.03       26.59      4.78 o 
  -2   7  17        0.07       -1.79      2.66 o 
  -1   7  17      114.87      122.72     20.87 o 
   0   7  17       35.66       42.01     14.96 o 
   1   7  17        0.18        4.87      3.77 o 
   2   7  17       85.89       99.05      8.45 o 
   3   7  17        0.51       -1.00      7.04 o 
  -3   8  17       31.88       44.44      5.89 o 
  -2   8  17        3.18        4.39      3.22 o 
  -1   8  17       20.12       13.70      4.77 o 
   0   8  17        3.35        3.84      4.00 o 
   1   8  17       53.88       62.31      7.29 o 
   2   8  17       10.67       12.62      8.23 o 
  -2   9  17        7.50       13.10      4.05 o 
  -1   9  17        3.55       -2.87      3.83 o 
   0   9  17        4.81        3.57      4.09 o 
   1   9  17       12.13       14.99      8.29 o 
   0  10  17        1.29       -7.41      5.48 o 
  -4   0  18      162.76      202.36     17.10 o 
  -2   0  18      513.42      521.81     18.30 o 
   0   0  18       12.55       13.89      5.56 o 
   2   0  18       79.36       63.01      9.16 o 
   4   0  18        7.84        0.73      7.20 o 
  -4   1  18       28.44       43.88      7.26 o 
  -3   1  18        0.80        2.62      2.71 o 
  -2   1  18       10.48       11.61      2.55 o 
  -1   1  18        9.28       10.10      3.67 o 
   0   1  18       56.30       64.62      6.16 o 
   1   1  18        9.97        3.51      3.53 o 
   2   1  18       37.13       30.40      5.40 o 
   3   1  18       95.41       88.06      8.02 o 
   4   1  18       15.02       17.14      5.82 o 
  -4   2  18       36.44       35.04      6.92 o 
  -3   2  18      162.60      166.70     10.26 o 
  -2   2  18      139.83      135.36      5.58 o 
  -1   2  18      275.94      263.40     14.95 o 
   0   2  18       85.56       82.26      8.49 o 
   1   2  18       25.33       27.72      5.27 o 
   2   2  18      157.21      154.56      7.38 o 
   3   2  18       89.71       87.38      6.54 o 
   4   2  18        6.32        1.09      5.06 o 
  -4   3  18        3.82        9.44      5.16 o 
  -3   3  18      122.00      127.09      7.40 o 
  -2   3  18       65.20       59.45      5.08 o 
  -1   3  18       62.79       65.45      6.27 o 
   0   3  18      275.07      261.54     17.89 o 
   1   3  18        1.28       -2.16      3.75 o 
   2   3  18       48.50       43.87      4.70 o 
   3   3  18       43.64       45.04      5.16 o 
   4   3  18        0.04        4.87      5.23 o 
  -4   4  18        5.28       15.29      5.67 o 
  -3   4  18        9.67        7.52      3.22 o 
  -2   4  18       56.02       58.48      5.85 o 
  -1   4  18       20.35       19.81      4.98 o 
   0   4  18       13.08       11.68      4.10 o 
   1   4  18      259.44      236.51     10.76 o 
   2   4  18      125.56      102.27     10.95 o 
   3   4  18        6.72        6.50      3.56 o 
  -4   5  18        2.16       -1.79      5.10 o 
  -3   5  18       73.23       86.43      8.79 o 
  -2   5  18       14.97       10.78      3.40 o 
  -1   5  18        0.26        4.26      3.51 o 
   0   5  18        1.15        4.66      3.53 o 
   1   5  18        0.01       -3.10      3.37 o 
   2   5  18       10.00        7.82      5.22 o 
   3   5  18       14.11        6.09      4.80 o 
  -3   6  18       92.88      100.68      6.14 o 
  -2   6  18      102.26      105.51      6.85 o 
  -1   6  18       13.61       12.89      5.69 o 
   0   6  18       62.10       55.70      6.50 o 
   1   6  18       80.79       89.91      7.88 o 
   2   6  18       65.36       79.31     11.33 o 
   3   6  18        4.60       21.49      8.70 o 
  -3   7  18       10.95       15.70      4.44 o 
  -2   7  18       25.84       25.77      4.46 o 
  -1   7  18       71.09       79.46     11.10 o 
   0   7  18       69.58       71.44      7.40 o 
   1   7  18       95.73       95.56      8.35 o 
   2   7  18        0.87        1.49      3.89 o 
  -2   8  18        1.75        5.04      3.41 o 
  -1   8  18      147.63      163.17     15.53 o 
   0   8  18        1.30        0.87      4.22 o 
   1   8  18        2.73        3.19      4.09 o 
   2   8  18        4.78        8.68      8.62 o 
  -1   9  18       33.51       36.81      9.99 o 
   0   9  18       24.00       23.15      8.27 o 
   1   9  18        3.02        9.82      5.20 o 
  -3   0  19       28.38       33.21      8.83 o 
  -1   0  19      421.90      383.60     18.62 o 
   1   0  19      258.60      315.01     17.84 o 
   3   0  19       56.32       51.58      9.70 o 
  -4   1  19        0.59       -0.99      4.30 o 
  -3   1  19       79.33       84.57      8.49 o 
  -2   1  19       18.78       17.19      2.93 o 
  -1   1  19      310.94      312.76     12.37 o 
   0   1  19      138.85      125.07      8.02 o 
   1   1  19      170.28      155.60      8.94 o 
   2   1  19       45.91       43.22      6.28 o 
   3   1  19       25.73       27.75     13.56 o 
  -4   2  19        9.68        5.82      4.54 o 
  -3   2  19      118.42      127.02      7.35 o 
  -2   2  19       43.85       49.88      4.09 o 
  -1   2  19       27.48       31.69      5.15 o 
   0   2  19      297.76      291.83     11.69 o 
   1   2  19       47.45       46.49      6.01 o 
   2   2  19       75.27       69.51      5.74 o 
   3   2  19        9.87       17.57      4.17 o 
  -4   3  19       30.21       18.71     15.68 o 
  -3   3  19        3.80        2.69      3.01 o 
  -2   3  19       82.23       73.16      5.55 o 
  -1   3  19      167.91      164.80      9.01 o 
   0   3  19       24.07       27.31      6.11 o 
   1   3  19       63.65       51.33      6.28 o 
   2   3  19      110.37      117.54      8.39 o 
   3   3  19        0.12        1.49      3.89 o 
  -3   4  19       67.93       72.21      6.35 o 
  -2   4  19       16.70       18.94      3.69 o 
  -1   4  19       42.96       33.80      5.56 o 
   0   4  19       10.86        6.53      7.72 o 
   1   4  19        5.99        6.82      4.12 o 
   2   4  19        0.50        1.33      3.64 o 
   3   4  19        1.76        2.87      3.39 o 
  -3   5  19        0.29        0.60      2.93 o 
  -2   5  19       28.27       24.79      4.16 o 
  -1   5  19        9.07       18.07      4.62 o 
   0   5  19        6.24        8.19      4.00 o 
   1   5  19       18.57       15.09      4.59 o 
   2   5  19        1.22       -2.74      3.70 o 
   3   5  19       35.08       33.34      9.50 o 
  -3   6  19       60.66       79.54      6.92 o 
  -2   6  19        0.28        0.45      2.79 o 
  -1   6  19       23.14       18.99      6.23 o 
   0   6  19       21.19       29.20      5.55 o 
   1   6  19       30.90       39.83      8.08 o 
   2   6  19       17.55       17.60      5.54 o 
  -2   7  19      187.58      209.96     13.70 o 
  -1   7  19       30.26       25.69      8.00 o 
   0   7  19        0.05        0.56      4.07 o 
   1   7  19        0.19       -3.51      5.40 o 
   2   7  19       60.11       85.96      8.79 o 
  -2   8  19       44.68       42.64      6.02 o 
  -1   8  19        4.20       13.70      7.58 o 
   0   8  19      136.34      131.02      9.69 o 
   1   8  19       14.53       13.30      5.41 o 
   0   9  19        0.66        6.20      6.91 o 
  -4   0  20      107.08      140.93     16.53 o 
  -2   0  20      239.06      262.04     11.15 o 
   0   0  20      455.65      401.02     20.22 o 
   2   0  20       41.91       61.49     10.12 o 
  -4   1  20        1.12        6.70      5.39 o 
  -3   1  20        0.55       -0.97      4.37 o 
  -2   1  20       97.92       91.29      5.14 o 
  -1   1  20       28.85       24.03      4.77 o 
   0   1  20       22.58       26.48      4.93 o 
   1   1  20       44.79       44.40      6.21 o 
   2   1  20        2.64        0.32      6.76 o 
   3   1  20        3.86        5.16      5.14 o 
  -3   2  20       49.48       58.04      5.69 o 
  -2   2  20       17.28       12.25      2.80 o 
  -1   2  20      347.68      343.91     12.76 o 
   0   2  20      112.93      118.45     17.94 o 
   1   2  20        5.20        4.69      4.06 o 
   2   2  20        9.09        7.40      4.39 o 
   3   2  20       15.05       19.79      4.59 o 
  -3   3  20       10.68       10.23      3.53 o 
  -2   3  20       87.45       79.11      5.92 o 
  -1   3  20        9.10       15.58      4.57 o 
   0   3  20        1.74       -2.37      3.62 o 
   1   3  20        0.09        2.64      4.09 o 
   2   3  20       15.93       13.66      5.05 o 
   3   3  20        2.37        5.60      3.83 o 
  -3   4  20        0.21        0.52      3.03 o 
  -2   4  20      263.84      291.74     11.94 o 
  -1   4  20        6.80        8.52      4.08 o 
   0   4  20       14.38       28.75      6.15 o 
   1   4  20       31.65       35.32      5.73 o 
   2   4  20       41.25       49.47      6.76 o 
   3   4  20        0.33        4.36      5.98 o 
  -3   5  20        3.78        4.02      3.27 o 
  -2   5  20       14.90       16.09      5.00 o 
  -1   5  20       20.06       34.22      5.71 o 
   0   5  20       16.45       20.10      4.82 o 
   1   5  20       12.04        8.89      4.33 o 
   2   5  20       36.31       32.28     11.02 o 
  -3   6  20        5.57        6.94      4.45 o 
  -2   6  20       25.35       33.50      6.27 o 
  -1   6  20       78.51       73.57     11.04 o 
   0   6  20       15.48       23.31     11.10 o 
   1   6  20        0.29        2.75      5.58 o 
   2   6  20       18.63       11.83      6.26 o 
  -2   7  20        9.35       14.72      7.95 o 
  -1   7  20        1.85        3.12      5.41 o 
   0   7  20       50.91       52.70      7.36 o 
   1   7  20       12.20        6.91      5.05 o 
  -1   8  20      109.06      121.92     15.01 o 
   0   8  20        0.33        2.24      4.30 o 
   1   8  20        2.61        7.01      4.94 o 
  -3   0  21        9.69        2.85      6.52 o 
  -1   0  21       62.64       67.55      9.64 o 
   1   0  21      120.20      104.88     11.95 o 
   3   0  21       16.64       12.35      7.87 o 
  -3   1  21        0.59       -0.42      3.91 o 
  -2   1  21       35.79       36.97      5.56 o 
  -1   1  21        5.79        4.50      3.75 o 
   0   1  21      176.32      178.76      9.82 o 
   1   1  21      104.16      118.53      8.88 o 
   2   1  21        5.60       13.77      5.02 o 
   3   1  21       12.28        8.58      4.09 o 
  -3   2  21        0.26        2.13      3.05 o 
  -2   2  21      154.96      140.85     12.64 o 
  -1   2  21       31.63       27.33      5.17 o 
   0   2  21       79.33       71.00      7.28 o 
   1   2  21       12.07       11.91      4.78 o 
   2   2  21       18.40       23.30      5.36 o 
   3   2  21        0.12       -1.24      3.62 o 
  -3   3  21        5.34        2.24      4.04 o 
  -2   3  21        2.61       11.14      5.75 o 
  -1   3  21       33.82       39.78      5.82 o 
   0   3  21       26.14       21.40      5.08 o 
   1   3  21       30.99       38.70      7.07 o 
   2   3  21        2.82        5.96      4.43 o 
   3   3  21        2.32        6.16      5.03 o 
  -3   4  21      125.67      117.19     14.31 o 
  -2   4  21      226.93      221.32     15.72 o 
  -1   4  21       11.99       18.35      4.87 o 
   0   4  21       13.43       21.51      9.50 o 
   1   4  21       63.46       62.05     12.10 o 
   2   4  21        2.25        1.89      4.42 o 
  -3   5  21       32.63       29.80      8.91 o 
  -2   5  21       30.97       24.97      7.98 o 
  -1   5  21       52.08       49.14      6.59 o 
   0   5  21       13.56       10.73      4.53 o 
   1   5  21       14.55       11.79      4.82 o 
   2   5  21       16.82       15.10      5.39 o 
  -2   6  21       34.30       34.77      9.14 o 
  -1   6  21       55.37       58.12     10.25 o 
   0   6  21       20.34       12.74      4.86 o 
   1   6  21       30.00       37.46      8.12 o 
   2   6  21       19.69       32.15      6.59 o 
  -1   7  21       13.00       27.03      8.25 o 
   0   7  21        9.69        6.83      5.03 o 
   1   7  21        1.08       -2.05      5.62 o 
  -2   0  22        1.86       -3.04      4.06 o 
   0   0  22      154.48      174.29     13.91 o 
   2   0  22       15.59       13.22      7.23 o 
  -3   1  22        2.67        0.31      4.70 o 
  -2   1  22        7.45       24.77      5.21 o 
  -1   1  22       39.39       30.30      6.54 o 
   0   1  22       34.40       39.91      6.20 o 
   1   1  22       43.27       41.81      8.60 o 
   2   1  22        3.42        6.42      4.89 o 
   3   1  22        0.09        3.39      6.62 o 
  -3   2  22      251.11      263.92     15.71 o 
  -2   2  22        8.44       20.57      7.08 o 
  -1   2  22       58.10       67.91      7.06 o 
   0   2  22        1.17       -0.73      3.78 o 
   1   2  22      177.49      190.30     10.49 o 
   2   2  22        8.83        7.15      8.05 o 
  -3   3  22       74.28       82.50      6.82 o 
  -2   3  22       13.57       23.11      6.87 o 
  -1   3  22       91.88       98.42      8.13 o 
   0   3  22        0.91        5.32      4.41 o 
   1   3  22        0.07        3.29      4.65 o 
   2   3  22        9.45        5.92      4.63 o 
  -2   4  22       30.89       36.40      8.83 o 
  -1   4  22       15.66       17.10      4.96 o 
   0   4  22      253.64      261.04     15.68 o 
   1   4  22       66.11       66.77      7.57 o 
   2   4  22        0.82        1.79      6.81 o 
  -2   5  22      111.26      116.30     13.43 o 
  -1   5  22       38.14       35.48      6.10 o 
   0   5  22        3.04        8.62      4.43 o 
   1   5  22       16.76       10.30      6.04 o 
   2   5  22        0.35        0.96      4.76 o 
  -1   6  22       91.52      125.58     14.43 o 
   0   6  22       46.41       61.38      7.72 o 
   1   6  22       37.22       36.03      9.64 o 
  -1   0  23      131.24      129.70     12.70 o 
   1   0  23       28.32       34.04      8.70 o 
  -2   1  23       38.85       47.51     14.69 o 
  -1   1  23        6.23        2.67      4.15 o 
   0   1  23       14.98       13.77      5.85 o 
   1   1  23        6.65        1.08      4.46 o 
   2   1  23        0.01       -0.79      4.48 o 
  -2   2  23       38.95       30.05      8.08 o 
  -1   2  23       34.73       34.42      5.95 o 
   0   2  23       38.26       42.31      6.63 o 
   1   2  23       29.10       32.47      6.60 o 
   2   2  23       34.57       34.82      6.64 o 
  -2   3  23        9.30       19.09      6.68 o 
  -1   3  23       14.35       23.28      5.52 o 
   0   3  23       19.31       16.61      5.47 o 
   1   3  23        0.12        5.70      4.54 o 
   2   3  23       44.18       56.76      9.62 o 
  -2   4  23        5.35        2.75      6.39 o 
  -1   4  23       70.61       88.19      8.37 o 
   0   4  23        6.12        4.13      4.22 o 
   1   4  23        1.30        8.41      5.07 o 
  -1   5  23       29.05       36.38      9.68 o 
   0   5  23        4.66       12.25      4.82 o 
   1   5  23       57.18       70.18     11.25 o 
   0   6  23        7.69       13.01      8.12 o 
  -2   0  24      146.13      152.57     13.78 o 
   0   0  24        7.10       13.95      7.21 o 
  -2   1  24       38.88       39.14      6.55 o 
  -1   1  24       85.52       93.48     23.27 o 
   0   1  24       16.11       19.67      6.51 o 
   1   1  24        7.42        8.45      5.60 o 
  -2   2  24        0.16       16.43      7.23 o 
  -1   2  24       38.33       36.15      6.22 o 
   0   2  24       24.35       25.00      5.70 o 
   1   2  24       83.81       96.22     10.89 o 
  -2   3  24        5.86       17.47      7.83 o 
  -1   3  24       45.32       55.17      9.79 o 
   0   3  24        0.18       -5.43      3.79 o 
   1   3  24       11.81        6.62      5.36 o 
  -1   4  24        1.48        6.24      4.80 o 
   0   4  24        0.57        8.11      4.82 o 
   1   4  24       25.30       32.21     13.19 o 
   1   0  25       41.99       52.41     11.43 o 
  -1   1  25       63.33       67.01      7.96 o 
   0   1  25        0.04        3.62      4.68 o 
   1   1  25        2.00        7.35      7.45 o 
  -1   2  25       26.80       37.83      6.75 o 
   0   2  25       43.10       51.41      7.62 o 
   0   3  25        0.23        3.84      5.60 o 
                                                 
